# Supplementary material for: Early Release Science of the exoplanet WASP-39b with JWST NIRCam
Source: Nature. 2023 Jan 9;614(7949):653–8. doi: 10.1038/s41586-022-05590-4 (PMC9946836; doi:10.1038/s41586-022-05590-4)
Supplement: Supplementary file 1 — Source Data Fig. 2 [file 41586_2022_5590_MOESM1_ESM.xlsx]

## Sheet: SW
	wavelength(micron)	bin_halfwidth(micron)	transit_depth	transit_depth_err
Eureka!	2.0965	0.1045	0.021103	8.5e-05
tshirt	2.0965	0.1045	0.021177	5.3e-05

## Sheet: Eureka!
wavelength(micron)	bin_halfwidth(micron)	transit_depth	transit_depth_errneg	transit_depth_errpos
2.4275	0.0075	0.0212118	0.000181731	0.000187285
2.4425	0.0075	0.020998	0.000156602	0.000155488
2.4575	0.0075	0.0212448	0.000159209	0.000150269
2.4725	0.0075	0.0214771	0.000156537	0.000156602
2.4875	0.0075	0.0212792	0.000143004	0.000141185
2.5025	0.0075	0.0214469	0.000148159	0.000149809
2.5175	0.0075	0.021301	0.000163093	0.000152595
2.5325	0.0075	0.0213061	0.000139918	0.000146983
2.5475	0.0075	0.0214197	0.000135708	0.000137305
2.5625	0.0075	0.0215466	0.000152263	0.000157982
2.5775	0.0075	0.0213663	0.000132862	0.000137357
2.5925	0.0075	0.0212754	0.000149514	0.000150237
2.6075	0.0075	0.0213098	0.000145963	0.000149375
2.6225	0.0075	0.021369	0.000133465	0.000136087
2.6375	0.0075	0.0214635	0.000129069	0.000133091
2.6525	0.0075	0.0215718	0.000133445	0.000126044
2.6675	0.0075	0.0217736	0.000136933	0.000132451
2.6825	0.0075	0.0217494	0.000146054	0.000136125
2.6975	0.0075	0.0216314	0.000122857	0.000121256
2.7125	0.0075	0.0218277	0.000176755	0.000180375
2.7275	0.0075	0.0215249	0.000135034	0.000123524
2.7425	0.0075	0.0216396	0.000143373	0.000137532
2.7575	0.0075	0.0217465	0.000138094	0.000139927
2.7725	0.0075	0.0217184	0.00013152	0.000132781
2.7875	0.0075	0.0215384	0.000133614	0.000130362
2.8025	0.0075	0.0219374	0.000129921	0.000131198
2.8175	0.0075	0.0216856	0.000125966	0.000130362
2.8325	0.0075	0.0214131	0.000131948	0.000141946
2.8475	0.0075	0.0215655	0.000197995	0.000206516
2.8625	0.0075	0.0215688	0.000120383	0.000124434
2.8775	0.0075	0.0214433	0.000131731	0.000128297
2.8925	0.0075	0.0217452	0.000200234	0.00019057
2.9075	0.0075	0.0216916	0.000132629	0.000137799
2.9225	0.0075	0.0215025	0.000115311	0.000120613
2.9375	0.0075	0.0216469	0.00013248	0.000140825
2.9525	0.0075	0.0216483	0.00013673	0.000131666
2.9675	0.0075	0.0216503	0.000132819	0.000143933
2.9825	0.0075	0.0215431	0.000132026	0.000129472
2.9975	0.0075	0.0214455	0.000145047	0.000140539
3.0125	0.0075	0.0212515	0.000137465	0.000132783
3.0275	0.0075	0.0214394	0.000128883	0.000124405
3.0425	0.0075	0.0212124	0.000128558	0.000124614
3.0575	0.0075	0.021348	0.000132809	0.000139645
3.0725	0.0075	0.0211999	0.000124854	0.000123021
3.0875	0.0075	0.021456	0.000118137	0.000124711
3.1025	0.0075	0.0212779	0.00011623	0.000122198
3.1175	0.0075	0.0214322	0.000142783	0.000142134
3.1325	0.0075	0.0213823	0.000200105	0.000202563
3.1475	0.0075	0.0213832	0.000123786	0.000124087
3.1625	0.0075	0.021026	0.000125091	0.000127744
3.1775	0.0075	0.0210835	0.000121503	0.000125771
3.1925	0.0075	0.0211687	0.000127171	0.00013157
3.2075	0.0075	0.0212233	0.000121581	0.000124022
3.2225	0.0075	0.0211951	0.000125804	0.000132302
3.2375	0.0075	0.0210854	0.000133259	0.000139471
3.2525	0.0075	0.0210104	0.000131032	0.000124489
3.2675	0.0075	0.0209194	0.000133914	0.000131361
3.2825	0.0075	0.0210933	0.000126298	0.00012818
3.2975	0.0075	0.0208435	0.000125123	0.00013008
3.3125	0.0075	0.020909	0.000124949	0.000118665
3.3275	0.0075	0.0212736	0.000125561	0.000120888
3.3425	0.0075	0.0210506	0.000131389	0.000127209
3.3575	0.0075	0.0211494	0.000114357	0.0001131
3.3725	0.0075	0.0212436	0.00016838	0.000158049
3.3875	0.0075	0.0209262	0.000152002	0.000150815
3.4025	0.0075	0.0211569	0.000130782	0.000126254
3.4175	0.0075	0.0209061	0.000134601	0.000135828
3.4325	0.0075	0.021168	0.000129011	0.000123234
3.4475	0.0075	0.0212319	0.000124622	0.000127416
3.4625	0.0075	0.0210903	0.000141234	0.000138642
3.4775	0.0075	0.0208697	0.000126708	0.00013369
3.4925	0.0075	0.0207683	0.000114558	0.000121709
3.5075	0.0075	0.0208811	0.000125944	0.000127781
3.5225	0.0075	0.0210192	0.00011853	0.000120662
3.5375	0.0075	0.0209856	0.000133443	0.000137611
3.5525	0.0075	0.0211186	0.000132906	0.000140018
3.5675	0.0075	0.0209458	0.000131705	0.000131001
3.5825	0.0075	0.0210507	0.000123462	0.000125472
3.5975	0.0075	0.020841	0.000129036	0.000127485
3.6125	0.0075	0.0210218	0.000137673	0.000136627
3.6275	0.0075	0.0208682	0.000131785	0.000130139
3.6425	0.0075	0.0206527	0.000135632	0.000131464
3.6575	0.0075	0.0208427	0.000134162	0.000130087
3.6725	0.0075	0.0210782	0.000125161	0.000122726
3.6875	0.0075	0.0214702	0.000173715	0.000180172
3.7025	0.0075	0.0208571	0.000142376	0.000133853
3.7175	0.0075	0.0206277	0.000128224	0.000132491
3.7325	0.0075	0.0209033	0.000141212	0.000145164
3.7475	0.0075	0.0208476	0.000133197	0.000126504
3.7625	0.0075	0.0210323	0.000137505	0.0001306
3.7775	0.0075	0.0209258	0.000135343	0.000133291
3.7925	0.0075	0.0209013	0.000141249	0.000140224
3.8075	0.0075	0.0204542	0.000135656	0.000145915
3.8225	0.0075	0.0208169	0.000149889	0.000146951
3.8375	0.0075	0.0209859	0.000151136	0.000145292
3.8525	0.0075	0.0211823	0.000214939	0.000208431
3.8675	0.0075	0.0208223	0.000180737	0.000183819
3.8825	0.0075	0.0207726	0.000202001	0.000199731
3.8975	0.0075	0.0206485	0.000148944	0.000158022
3.9125	0.0075	0.0207459	0.000140406	0.000142003
3.9275	0.0075	0.0208901	0.000134844	0.000129121
3.9425	0.0075	0.0210018	0.000165961	0.000160913
3.9575	0.0075	0.0208514	0.000148741	0.000145732
3.9725	0.0075	0.0209079	0.000162887	0.000164226
3.9875	0.0075	0.0209692	0.000190813	0.000200867
4.0025	0.0075	0.0208351	0.000252058	0.000240492
4.0175	0.0075	0.0208922	0.000326744	0.000315014

## Sheet: HANSOLO
wavelength(micron)	bin_halfwidth(micron)	transit_depth	transit_depth_errneg	transit_depth_errpos
2.42084	0.0143265	0.0208339	0.000266942	0.000274156
2.43613	0.0214949	0.0209289	0.000192006	0.000198693
2.44951	0.0286665	0.0209675	0.000190411	0.00019457
2.46481	0.0358415	0.0211775	0.000170884	0.000180364
2.47821	0.0430198	0.0210104	0.000184579	0.000185785
2.49352	0.0502013	0.0211272	0.000176419	0.000183533
2.50693	0.057386	0.0209902	0.000174125	0.000184881
2.52226	0.0645739	0.021104	0.000178606	0.000173159
2.53568	0.0717649	0.021312	0.000169473	0.000161055
2.55103	0.0789591	0.0213546	0.000171808	0.000166193
2.56446	0.0861564	0.0213717	0.000173303	0.000172297
2.57982	0.0933568	0.021128	0.000163324	0.000169821
2.59326	0.10056	0.0210833	0.000152926	0.00015594
2.60863	0.107767	0.0213257	0.000148279	0.000154094
2.62208	0.114976	0.021211	0.000147458	0.000148663
2.63747	0.122188	0.0212745	0.000150788	0.000150975
2.65093	0.129404	0.0213369	0.000148625	0.00015835
2.66633	0.136622	0.0215666	0.000141704	0.000145296
2.6798	0.143843	0.0215887	0.000148762	0.000142464
2.69521	0.151067	0.0214717	0.000143007	0.000134941
2.7087	0.158294	0.0215933	0.000135846	0.000136425
2.72412	0.165523	0.0214521	0.000133641	0.000140208
2.73761	0.172755	0.021324	0.000136965	0.000132283
2.75305	0.17999	0.021403	0.000145628	0.000141853
2.76655	0.187228	0.0214909	0.000139907	0.000144616
2.782	0.194468	0.0215953	0.000142598	0.000142154
2.79551	0.201711	0.0214261	0.000136338	0.000148039
2.81097	0.208957	0.0216627	0.000142649	0.000139335
2.8245	0.216205	0.02142	0.000139743	0.000138373
2.83996	0.223456	0.021368	0.000144406	0.000142927
2.8535	0.230709	0.0214467	0.00013237	0.000131483
2.86897	0.237965	0.0215426	0.000140348	0.000140008
2.88252	0.245223	0.0213456	0.000137835	0.000128774
2.89801	0.252484	0.0216116	0.000131687	0.000127627
2.91156	0.259747	0.0213618	0.000136622	0.000135599
2.92706	0.267012	0.0213791	0.000139148	0.000134726
2.94062	0.27428	0.0214792	0.000138269	0.000141077
2.95613	0.28155	0.0213834	0.000133669	0.000136559
2.9697	0.288822	0.0213455	0.000134787	0.000134641
2.98522	0.296097	0.0213604	0.000136427	0.000135553
2.9988	0.303374	0.0211585	0.000125884	0.00013364
3.01432	0.310653	0.0210308	0.00013305	0.000130521
3.02791	0.317934	0.0212411	0.000137669	0.000139019
3.04345	0.325218	0.0211721	0.000140396	0.000137361
3.05705	0.332503	0.0208233	0.000137815	0.000134141
3.07259	0.339791	0.0210292	0.000131221	0.000128425
3.0862	0.34708	0.0210872	0.000157491	0.000157435
3.10175	0.354372	0.0210463	0.000137898	0.000141429
3.11536	0.361665	0.0211066	0.000131907	0.00013125
3.13092	0.368961	0.0210395	0.000121262	0.000124546
3.14454	0.376259	0.0212449	0.000132283	0.000130041
3.16011	0.383558	0.0208925	0.000129802	0.000130591
3.17374	0.390859	0.0208554	0.000138571	0.000132038
3.18932	0.398163	0.02093	0.000133804	0.000137661
3.20295	0.405468	0.0211732	0.000132813	0.000129289
3.21854	0.412774	0.0210861	0.000130901	0.000130059
3.23218	0.420083	0.0209834	0.000134007	0.000140545
3.24777	0.427393	0.0209939	0.000129108	0.000124486
3.26142	0.434705	0.020661	0.000133902	0.00013009
3.27702	0.442019	0.0208734	0.000124056	0.00012271
3.29067	0.449334	0.0207749	0.000130226	0.000126611
3.30628	0.456651	0.020768	0.000130596	0.000128856
3.31994	0.46397	0.0209838	0.000132936	0.000133941
3.33555	0.47129	0.0210124	0.00011825	0.000117937
3.34922	0.478612	0.0209456	0.000117089	0.000128658
3.36484	0.485935	0.0210301	0.000121533	0.000116983
3.37851	0.493259	0.0208811	0.000129917	0.000124166
3.39414	0.500585	0.0207306	0.000133125	0.000130533
3.40782	0.507913	0.0207838	0.000126448	0.000124951
3.42345	0.515242	0.0208885	0.000130905	0.000131504
3.43713	0.522572	0.0210577	0.000127026	0.000126753
3.45277	0.529903	0.0209991	0.000124452	0.000128759
3.46646	0.537236	0.0207293	0.000132418	0.000124934
3.4821	0.54457	0.0207539	0.000129307	0.000128506
3.49579	0.551906	0.0206999	0.000129473	0.000135806
3.51144	0.559242	0.0207935	0.000137728	0.000130048
3.52514	0.56658	0.0208407	0.000133279	0.000131108
3.54079	0.573919	0.0208766	0.00013114	0.000126163
3.55449	0.581259	0.0208569	0.000134824	0.000128819
3.57015	0.5886	0.0208826	0.000146002	0.000141138
3.58386	0.595942	0.0207754	0.000135146	0.000133773
3.59952	0.603285	0.0208505	0.000135831	0.000136002
3.61323	0.61063	0.020852	0.000131209	0.000135651
3.6289	0.617975	0.0207335	0.000139525	0.000135824
3.64261	0.625321	0.0205656	0.000135227	0.000139088
3.65828	0.632668	0.0208912	0.000134608	0.000139054
3.672	0.640016	0.0209153	0.000141145	0.00013278
3.68767	0.647365	0.0210077	0.000143097	0.000130145
3.70139	0.654714	0.0206491	0.000135363	0.000132185
3.71707	0.662065	0.0206901	0.000149105	0.000146375
3.73079	0.669416	0.0205569	0.000134863	0.000136469
3.74648	0.676768	0.0207302	0.000145149	0.000134103
3.7602	0.684121	0.0209802	0.000133275	0.000140196
3.77589	0.691474	0.0207045	0.000145013	0.000149189
3.78961	0.698828	0.0208177	0.00014231	0.000138524
3.8053	0.706183	0.0205489	0.000144774	0.000142417
3.81903	0.713538	0.0205809	0.000149021	0.00014633
3.83472	0.720894	0.0208754	0.000153831	0.00015627
3.84846	0.72825	0.0209213	0.000152311	0.00015223
3.86415	0.735607	0.0207366	0.000155263	0.000161576
3.87788	0.742965	0.0207746	0.000146997	0.000148349
3.89358	0.750322	0.0202181	0.000161497	0.000171211
3.90731	0.757681	0.0208421	0.000173025	0.000171134
3.92301	0.765039	0.0207331	0.000152543	0.000151964
3.93675	0.772398	0.0207424	0.000157684	0.000156169
3.95245	0.779758	0.0209791	0.000162295	0.000163202
3.96619	0.787117	0.0209314	0.000179232	0.000181315
3.98189	0.794477	0.0205977	0.000200665	0.000213203
3.99563	0.801837	0.0210432	0.000264249	0.000266571

## Sheet: Chromatic-fitting
wavelength(micron)	bin_halfwidth(micron)	transit_depth	transit_depth_errneg	transit_depth_errpos
2.4275	0.0075	0.0211103	0.000177418	0.000177418
2.4425	0.0075	0.0208961	0.00016047	0.00016047
2.4575	0.0075	0.0212585	0.000166492	0.000166492
2.4725	0.0075	0.0215961	0.000158007	0.000158007
2.4875	0.0075	0.0213366	0.000152892	0.000152892
2.5025	0.0075	0.0214329	0.00015271	0.00015271
2.5175	0.0075	0.0212721	0.000152894	0.000152894
2.5325	0.0075	0.0211816	0.000149832	0.000149832
2.5475	0.0075	0.0213133	0.000147159	0.000147159
2.5625	0.0075	0.0215291	0.000153419	0.000153419
2.5775	0.0075	0.0212324	0.000144591	0.000144591
2.5925	0.0075	0.0212269	0.000141455	0.000141455
2.6075	0.0075	0.0212093	0.000148168	0.000148168
2.6225	0.0075	0.0211758	0.000142012	0.000142012
2.6375	0.0075	0.0213809	0.000141865	0.000141865
2.6525	0.0075	0.0214876	0.00014128	0.00014128
2.6675	0.0075	0.0217957	0.000134214	0.000134214
2.6825	0.0075	0.0217594	0.000135548	0.000135548
2.6975	0.0075	0.0215586	0.000132821	0.000132821
2.7125	0.0075	0.0216893	0.000146227	0.000146227
2.7275	0.0075	0.0214562	0.00013003	0.00013003
2.7425	0.0075	0.02172	0.000137915	0.000137915
2.7575	0.0075	0.0216335	0.000136552	0.000136552
2.7725	0.0075	0.0217295	0.000140481	0.000140481
2.7875	0.0075	0.021517	0.000136917	0.000136917
2.8025	0.0075	0.02196	0.000137727	0.000137727
2.8175	0.0075	0.0217871	0.000132106	0.000132106
2.8325	0.0075	0.0214691	0.000131798	0.000131798
2.8475	0.0075	0.0215657	0.000148174	0.000148174
2.8625	0.0075	0.0215754	0.000135223	0.000135223
2.8775	0.0075	0.0214349	0.000139804	0.000139804
2.8925	0.0075	0.0216479	0.000142292	0.000142292
2.9075	0.0075	0.0217319	0.000133781	0.000133781
2.9225	0.0075	0.0214086	0.000130295	0.000130295
2.9375	0.0075	0.0215719	0.000138017	0.000138017
2.9525	0.0075	0.0214862	0.000135823	0.000135823
2.9675	0.0075	0.0215841	0.00013143	0.00013143
2.9825	0.0075	0.0215847	0.00013988	0.00013988
2.9975	0.0075	0.0212246	0.000131905	0.000131905
3.0125	0.0075	0.0211617	0.000140525	0.000140525
3.0275	0.0075	0.0209957	0.00013196	0.00013196
3.0425	0.0075	0.0212146	0.000140598	0.000140598
3.0575	0.0075	0.0210817	0.000131881	0.000131881
3.0725	0.0075	0.0211406	0.000133417	0.000133417
3.0875	0.0075	0.0213894	0.000125615	0.000125615
3.1025	0.0075	0.0210522	0.000129322	0.000129322
3.1175	0.0075	0.0213087	0.000132735	0.000132735
3.1325	0.0075	0.0210877	0.000138202	0.000138202
3.1475	0.0075	0.0213889	0.000130572	0.000130572
3.1625	0.0075	0.0209836	0.000130198	0.000130198
3.1775	0.0075	0.0208469	0.000130163	0.000130163
3.1925	0.0075	0.0210499	0.000137962	0.000137962
3.2075	0.0075	0.0210742	0.000126835	0.000126835
3.2225	0.0075	0.0211671	0.000132366	0.000132366
3.2375	0.0075	0.0209523	0.000129594	0.000129594
3.2525	0.0075	0.0209119	0.000133807	0.000133807
3.2675	0.0075	0.0209027	0.00013145	0.00013145
3.2825	0.0075	0.0209156	0.000130854	0.000130854
3.2975	0.0075	0.0208082	0.000136389	0.000136389
3.3125	0.0075	0.0209142	0.00012803	0.00012803
3.3275	0.0075	0.0212023	0.000135869	0.000135869
3.3425	0.0075	0.0211258	0.000132484	0.000132484
3.3575	0.0075	0.0211946	0.000129453	0.000129453
3.3725	0.0075	0.0209888	0.000136516	0.000136516
3.3875	0.0075	0.0208583	0.000134127	0.000134127
3.4025	0.0075	0.0211813	0.000132323	0.000132323
3.4175	0.0075	0.0209021	0.000136624	0.000136624
3.4325	0.0075	0.0211113	0.000134313	0.000134313
3.4475	0.0075	0.0212522	0.000129804	0.000129804
3.4625	0.0075	0.0210338	0.000133341	0.000133341
3.4775	0.0075	0.0207662	0.000134666	0.000134666
3.4925	0.0075	0.0206424	0.000128072	0.000128072
3.5075	0.0075	0.0208376	0.000135908	0.000135908
3.5225	0.0075	0.0209726	0.000131858	0.000131858
3.5375	0.0075	0.0209016	0.000131837	0.000131837
3.5525	0.0075	0.0210212	0.000137259	0.000137259
3.5675	0.0075	0.0209447	0.000133869	0.000133869
3.5825	0.0075	0.0210503	0.000132218	0.000132218
3.5975	0.0075	0.0208067	0.000135691	0.000135691
3.6125	0.0075	0.0211117	0.000133602	0.000133602
3.6275	0.0075	0.0207796	0.000126796	0.000126796
3.6425	0.0075	0.0206918	0.000136424	0.000136424
3.6575	0.0075	0.0208988	0.000139042	0.000139042
3.6725	0.0075	0.0210504	0.000136644	0.000136644
3.6875	0.0075	0.0209693	0.000146777	0.000146777
3.7025	0.0075	0.0208047	0.000140228	0.000140228
3.7175	0.0075	0.0207407	0.00013333	0.00013333
3.7325	0.0075	0.0209667	0.000137182	0.000137182
3.7475	0.0075	0.0207903	0.000137354	0.000137354
3.7625	0.0075	0.0209441	0.000138092	0.000138092
3.7775	0.0075	0.0208832	0.00013662	0.00013662
3.7925	0.0075	0.0209544	0.000140529	0.000140529
3.8075	0.0075	0.0206216	0.000141965	0.000141965
3.8225	0.0075	0.0207371	0.000141887	0.000141887
3.8375	0.0075	0.0209524	0.000149657	0.000149657
3.8525	0.0075	0.0210866	0.000145241	0.000145241
3.8675	0.0075	0.0208403	0.000143293	0.000143293
3.8825	0.0075	0.0208158	0.000156584	0.000156584
3.8975	0.0075	0.0203276	0.000148919	0.000148919
3.9125	0.0075	0.0207681	0.000151706	0.000151706
3.9275	0.0075	0.0209598	0.000139766	0.000139766
3.9425	0.0075	0.020949	0.000152134	0.000152134
3.9575	0.0075	0.0207973	0.000148842	0.000148842
3.9725	0.0075	0.0207719	0.000157845	0.000157845
3.9875	0.0075	0.0209506	0.00018847	0.00018847
4.0025	0.0075	0.0208862	0.00021905	0.00021905
4.0175	0.0075	0.0209116	0.000265299	0.000265299

## Sheet: tshirt
wavelength(micron)	bin_halfwidth(micron)	transit_depth	transit_depth_errneg	transit_depth_errpos
2.4361	0.00715	0.0207155	0.000227389	0.000227389
2.4505	0.00715	0.0211335	0.00024338	0.00024338
2.4648	0.0072	0.0215805	0.000227999	0.000227999
2.4792	0.00715	0.0217516	0.000228688	0.000228688
2.4935	0.0072	0.0214707	0.000227728	0.000227728
2.5079	0.0072	0.0215117	0.000219948	0.000219948
2.5223	0.0072	0.0212774	0.000213913	0.000213913
2.5366	0.00715	0.0213072	0.000201566	0.000201566
2.551	0.0072	0.0214589	0.000212175	0.000212175
2.5654	0.0072	0.0217467	0.00021068	0.00021068
2.5798	0.0072	0.0211956	0.000201168	0.000201168
2.5942	0.0072	0.0213374	0.000197982	0.000197982
2.6086	0.0072	0.0212195	0.000196406	0.000196406
2.623	0.00725	0.0211572	0.000195666	0.000195666
2.6375	0.0072	0.0214725	0.000196763	0.000196763
2.6519	0.0072	0.0216277	0.000196635	0.000196635
2.6663	0.0072	0.0218252	0.000189028	0.000189028
2.6808	0.00725	0.0218114	0.000184645	0.000184645
2.6952	0.0072	0.0216744	0.000179807	0.000179807
2.7097	0.00725	0.0219357	0.000185414	0.000185414
2.7241	0.0072	0.0216207	0.000183853	0.000183853
2.7386	0.00725	0.0216534	0.000181954	0.000181954
2.753	0.00725	0.0219015	0.000185038	0.000185038
2.7675	0.00725	0.0219564	0.000179214	0.000179214
2.782	0.0072	0.021919	0.000183033	0.000183033
2.7965	0.00725	0.0217393	0.000187112	0.000187112
2.811	0.00725	0.0219184	0.000179342	0.000179342
2.8255	0.00725	0.0216976	0.00018891	0.00018891
2.84	0.00725	0.0216077	0.000184566	0.000184566
2.8545	0.00725	0.0215204	0.000206445	0.000206445
2.869	0.00725	0.0216897	0.000185811	0.000185811
2.8835	0.00725	0.0214631	0.000185157	0.000185157
2.898	0.0073	0.0219351	0.000191822	0.000191822
2.9125	0.00725	0.0216792	0.000178373	0.000178373
2.9271	0.00725	0.0216218	0.000180941	0.000180941
2.9416	0.0073	0.0217145	0.000187709	0.000187709
2.9561	0.00725	0.0216658	0.000181618	0.000181618
2.9707	0.00725	0.0216473	0.000172275	0.000172275
2.9852	0.0073	0.0214033	0.000173337	0.000173337
2.9998	0.00725	0.0213959	0.00017548	0.00017548
3.0143	0.0073	0.0211877	0.000177032	0.000177032
3.0289	0.0073	0.0211739	0.000169767	0.000169767
3.0434	0.00725	0.0212186	0.000180974	0.000180974
3.058	0.0073	0.0211061	0.000176706	0.000176706
3.0726	0.0073	0.0211251	0.000174996	0.000174996
3.0872	0.0073	0.0215416	0.000172359	0.000172359
3.1017	0.00725	0.021102	0.000171198	0.000171198
3.1163	0.0073	0.0213739	0.000175145	0.000175145
3.1309	0.0073	0.0210891	0.000183526	0.000183526
3.1455	0.0073	0.021436	0.000172911	0.000172911
3.1601	0.0073	0.0213215	0.000166997	0.000166997
3.1747	0.0073	0.0208159	0.000164976	0.000164976
3.1893	0.0073	0.0210226	0.000163491	0.000163491
3.2039	0.0073	0.0214414	0.000166248	0.000166248
3.2185	0.0073	0.0211908	0.000172813	0.000172813
3.2332	0.00735	0.0208923	0.000170474	0.000170474
3.2478	0.0073	0.0212162	0.000172193	0.000172193
3.2624	0.0073	0.0208247	0.000171225	0.000171225
3.277	0.0073	0.0210027	0.000169921	0.000169921
3.2916	0.00735	0.0207117	0.000168713	0.000168713
3.3063	0.0073	0.0211291	0.000160925	0.000160925
3.3209	0.0073	0.0212137	0.000168146	0.000168146
3.3356	0.00735	0.0212627	0.000170104	0.000170104
3.3502	0.0073	0.0211479	0.00016995	0.00016995
3.3648	0.00735	0.021379	0.000175079	0.000175079
3.3795	0.0073	0.0211175	0.000167673	0.000167673
3.3941	0.00735	0.020787	0.000176426	0.000176426
3.4088	0.0073	0.0210723	0.00017122	0.00017122
3.4234	0.00735	0.0210894	0.000170856	0.000170856
3.4381	0.0073	0.0212389	0.000173579	0.000173579
3.4528	0.00735	0.0211651	0.000163617	0.000163617
3.4674	0.00735	0.0209082	0.000169398	0.000169398
3.4821	0.0073	0.0208377	0.000162235	0.000162235
3.4968	0.00735	0.0207432	0.000169192	0.000169192
3.5114	0.00735	0.0209369	0.000166062	0.000166062
3.5261	0.00735	0.0209707	0.000163281	0.000163281
3.5408	0.0073	0.020953	0.000170735	0.000170735
3.5555	0.00735	0.0210607	0.000174765	0.000174765
3.5702	0.00735	0.020987	0.000178243	0.000178243
3.5848	0.00735	0.0209953	0.000168737	0.000168737
3.5995	0.00735	0.0210086	0.000169257	0.000169257
3.6142	0.00735	0.0211542	0.000171984	0.000171984
3.6289	0.0073	0.0208117	0.000168408	0.000168408
3.6436	0.00735	0.0209139	0.000169878	0.000169878
3.6583	0.00735	0.0209217	0.00017508	0.00017508
3.673	0.00735	0.0210418	0.000175677	0.000175677
3.6877	0.00735	0.0210982	0.00018827	0.00018827
3.7024	0.00735	0.0208605	0.00017853	0.00017853
3.7171	0.00735	0.0208763	0.00017394	0.00017394
3.7318	0.00735	0.0207921	0.000176955	0.000176955
3.7465	0.00735	0.0208681	0.000183398	0.000183398
3.7612	0.00735	0.020724	0.000186953	0.000186953
3.7759	0.00735	0.0207868	0.000180969	0.000180969
3.7906	0.00735	0.0209595	0.000175167	0.000175167
3.8053	0.0074	0.0207907	0.000179185	0.000179185
3.82	0.00735	0.0206283	0.000179527	0.000179527
3.8347	0.00735	0.0209552	0.000187092	0.000187092
3.8494	0.00735	0.021137	0.000190139	0.000190139
3.8641	0.00735	0.0209897	0.000191208	0.000191208
3.8789	0.00735	0.0208042	0.000204548	0.000204548
3.8936	0.00735	0.0205222	0.000194604	0.000194604
3.9083	0.0074	0.0208934	0.00019379	0.00019379
3.923	0.00735	0.0209412	0.000186292	0.000186292
3.9377	0.00735	0.0209709	0.000181109	0.000181109
3.9524	0.00735	0.020982	0.000193186	0.000193186
3.9672	0.00735	0.0209631	0.000200728	0.000200728
3.9819	0.00735	0.0205616	0.000229474	0.000229474
3.9966	0.0074	0.0210658	0.000282672	0.000282672
4.0113	0.00735	0.0207314	0.000357704	0.000357704
