# Supplementary material for: Early Release Science of the exoplanet WASP-39b with JWST NIRCam
Source: Nature. 2023 Jan 9;614(7949):653–8. doi: 10.1038/s41586-022-05590-4 (PMC9946836; doi:10.1038/s41586-022-05590-4)
Supplement: Supplementary file 2 — Source Data Fig. 3 [file 41586_2022_5590_MOESM2_ESM.xlsx]

## Sheet: NIRCam F322W2 data
Wavelength (micron)	bin halfwidth (micron)	Transit Depth	Transit Depth lower error	Transit Depth upper error
2.4125	0.0075	0.0203308	0.000277087	0.000277684
2.4275	0.0075	0.0212118	0.000181731	0.000187285
2.4425	0.0075	0.020998	0.000156602	0.000155488
2.4575	0.0075	0.0212448	0.000159209	0.000150269
2.4725	0.0075	0.0214771	0.000156537	0.000156602
2.4875	0.0075	0.0212792	0.000143004	0.000141185
2.5025	0.0075	0.0214469	0.000148159	0.000149809
2.5175	0.0075	0.021301	0.000163093	0.000152595
2.5325	0.0075	0.0213061	0.000139918	0.000146983
2.5475	0.0075	0.0214197	0.000135708	0.000137305
2.5625	0.0075	0.0215466	0.000152263	0.000157982
2.5775	0.0075	0.0213663	0.000132862	0.000137357
2.5925	0.0075	0.0212754	0.000149514	0.000150237
2.6075	0.0075	0.0213098	0.000145963	0.000149375
2.6225	0.0075	0.021369	0.000133465	0.000136087
2.6375	0.0075	0.0214635	0.000129069	0.000133091
2.6525	0.0075	0.0215718	0.000133445	0.000126044
2.6675	0.0075	0.0217736	0.000136933	0.000132451
2.6825	0.0075	0.0217494	0.000146054	0.000136125
2.6975	0.0075	0.0216314	0.000122857	0.000121256
2.7125	0.0075	0.0218277	0.000176755	0.000180375
2.7275	0.0075	0.0215249	0.000135034	0.000123524
2.7425	0.0075	0.0216396	0.000143373	0.000137532
2.7575	0.0075	0.0217465	0.000138094	0.000139927
2.7725	0.0075	0.0217184	0.00013152	0.000132781
2.7875	0.0075	0.0215384	0.000133614	0.000130362
2.8025	0.0075	0.0219374	0.000129921	0.000131198
2.8175	0.0075	0.0216856	0.000125966	0.000130362
2.8325	0.0075	0.0214131	0.000131948	0.000141946
2.8475	0.0075	0.0215655	0.000197995	0.000206516
2.8625	0.0075	0.0215688	0.000120383	0.000124434
2.8775	0.0075	0.0214433	0.000131731	0.000128297
2.8925	0.0075	0.0217452	0.000200234	0.00019057
2.9075	0.0075	0.0216916	0.000132629	0.000137799
2.9225	0.0075	0.0215025	0.000115311	0.000120613
2.9375	0.0075	0.0216469	0.00013248	0.000140825
2.9525	0.0075	0.0216483	0.00013673	0.000131666
2.9675	0.0075	0.0216503	0.000132819	0.000143933
2.9825	0.0075	0.0215431	0.000132026	0.000129472
2.9975	0.0075	0.0214455	0.000145047	0.000140539
3.0125	0.0075	0.0212515	0.000137465	0.000132783
3.0275	0.0075	0.0214394	0.000128883	0.000124405
3.0425	0.0075	0.0212124	0.000128558	0.000124614
3.0575	0.0075	0.021348	0.000132809	0.000139645
3.0725	0.0075	0.0211999	0.000124854	0.000123021
3.0875	0.0075	0.021456	0.000118137	0.000124711
3.1025	0.0075	0.0212779	0.00011623	0.000122198
3.1175	0.0075	0.0214322	0.000142783	0.000142134
3.1325	0.0075	0.0213823	0.000200105	0.000202563
3.1475	0.0075	0.0213832	0.000123786	0.000124087
3.1625	0.0075	0.021026	0.000125091	0.000127744
3.1775	0.0075	0.0210835	0.000121503	0.000125771
3.1925	0.0075	0.0211687	0.000127171	0.00013157
3.2075	0.0075	0.0212233	0.000121581	0.000124022
3.2225	0.0075	0.0211951	0.000125804	0.000132302
3.2375	0.0075	0.0210854	0.000133259	0.000139471
3.2525	0.0075	0.0210104	0.000131032	0.000124489
3.2675	0.0075	0.0209194	0.000133914	0.000131361
3.2825	0.0075	0.0210933	0.000126298	0.00012818
3.2975	0.0075	0.0208435	0.000125123	0.00013008
3.3125	0.0075	0.020909	0.000124949	0.000118665
3.3275	0.0075	0.0212736	0.000125561	0.000120888
3.3425	0.0075	0.0210506	0.000131389	0.000127209
3.3575	0.0075	0.0211494	0.000114357	0.0001131
3.3725	0.0075	0.0212436	0.00016838	0.000158049
3.3875	0.0075	0.0209262	0.000152002	0.000150815
3.4025	0.0075	0.0211569	0.000130782	0.000126254
3.4175	0.0075	0.0209061	0.000134601	0.000135828
3.4325	0.0075	0.021168	0.000129011	0.000123234
3.4475	0.0075	0.0212319	0.000124622	0.000127416
3.4625	0.0075	0.0210903	0.000141234	0.000138642
3.4775	0.0075	0.0208697	0.000126708	0.00013369
3.4925	0.0075	0.0207683	0.000114558	0.000121709
3.5075	0.0075	0.0208811	0.000125944	0.000127781
3.5225	0.0075	0.0210192	0.00011853	0.000120662
3.5375	0.0075	0.0209856	0.000133443	0.000137611
3.5525	0.0075	0.0211186	0.000132906	0.000140018
3.5675	0.0075	0.0209458	0.000131705	0.000131001
3.5825	0.0075	0.0210507	0.000123462	0.000125472
3.5975	0.0075	0.020841	0.000129036	0.000127485
3.6125	0.0075	0.0210218	0.000137673	0.000136627
3.6275	0.0075	0.0208682	0.000131785	0.000130139
3.6425	0.0075	0.0206527	0.000135632	0.000131464
3.6575	0.0075	0.0208427	0.000134162	0.000130087
3.6725	0.0075	0.0210782	0.000125161	0.000122726
3.6875	0.0075	0.0214702	0.000173715	0.000180172
3.7025	0.0075	0.0208571	0.000142376	0.000133853
3.7175	0.0075	0.0206277	0.000128224	0.000132491
3.7325	0.0075	0.0209033	0.000141212	0.000145164
3.7475	0.0075	0.0208476	0.000133197	0.000126504
3.7625	0.0075	0.0210323	0.000137505	0.0001306
3.7775	0.0075	0.0209258	0.000135343	0.000133291
3.7925	0.0075	0.0209013	0.000141249	0.000140224
3.8075	0.0075	0.0204542	0.000135656	0.000145915
3.8225	0.0075	0.0208169	0.000149889	0.000146951
3.8375	0.0075	0.0209859	0.000151136	0.000145292
3.8525	0.0075	0.0211823	0.000214939	0.000208431
3.8675	0.0075	0.0208223	0.000180737	0.000183819
3.8825	0.0075	0.0207726	0.000202001	0.000199731
3.8975	0.0075	0.0206485	0.000148944	0.000158022
3.9125	0.0075	0.0207459	0.000140406	0.000142003
3.9275	0.0075	0.0208901	0.000134844	0.000129121
3.9425	0.0075	0.0210018	0.000165961	0.000160913
3.9575	0.0075	0.0208514	0.000148741	0.000145732
3.9725	0.0075	0.0209079	0.000162887	0.000164226
3.9875	0.0075	0.0209692	0.000190813	0.000200867
4.0025	0.0075	0.0208351	0.000252058	0.000240492
4.0175	0.0075	0.0208922	0.000326744	0.000315014
4.0325	0.0075	0.0214171	0.000427042	0.000419884
4.0475	0.0075	0.0215489	0.000598571	0.000566013

## Sheet: PICASO models
Wavelength (micron)	Transit Depth (%): best fit equilibrium	Transit Depth (%): CH4 upper limit	Transit Depth (%): no clouds	Transit Depth (%): no CO2	Transit Depth (%): no H2O	Transit Depth (%): no H2S	Transit Depth (%): cloudy solar
2.00053	2.11678	2.1123	2.06504	2.11495	2.10036	2.11513	2.10931
2.00721	2.11587	2.11138	2.06384	2.11343	2.10284	2.11413	2.10917
2.01391	2.11407	2.10958	2.06118	2.11131	2.10407	2.11164	2.10721
2.02063	2.11555	2.11108	2.06368	2.11117	2.10447	2.11458	2.10432
2.02738	2.11122	2.10679	2.05476	2.10752	2.10295	2.11017	2.09938
2.03415	2.10631	2.10192	2.04413	2.10298	2.10009	2.10588	2.09335
2.04094	2.10552	2.10118	2.04232	2.10256	2.09946	2.10459	2.09512
2.04775	2.09882	2.09458	2.02797	2.09607	2.09727	2.09744	2.08706
2.05459	2.10042	2.09621	2.03129	2.09812	2.09389	2.09912	2.08899
2.06145	2.09626	2.0922	2.02237	2.0949	2.09007	2.09561	2.08225
2.06834	2.09178	2.08789	2.01222	2.08982	2.0893	2.09018	2.08063
2.07524	2.09081	2.08703	2.01	2.08883	2.08711	2.08962	2.07996
2.08217	2.08901	2.08561	2.00569	2.08759	2.08613	2.08698	2.07953
2.08912	2.08771	2.08455	2.003	2.08626	2.08364	2.08649	2.07687
2.0961	2.08293	2.08032	1.99186	2.08129	2.08244	2.08132	2.074
2.1031	2.08163	2.07982	1.98803	2.08011	2.08029	2.07974	2.07324
2.11012	2.07959	2.07807	1.98381	2.07792	2.08049	2.07798	2.0704
2.11716	2.07804	2.07753	1.98009	2.07681	2.07659	2.07717	2.07285
2.12423	2.07436	2.07516	1.97123	2.07314	2.0747	2.07377	2.06775
2.13133	2.073	2.07546	1.96776	2.07204	2.07278	2.07209	2.0697
2.13844	2.07301	2.07619	1.96733	2.07218	2.07124	2.07194	2.06859
2.14558	2.06735	2.07349	1.95401	2.06659	2.06862	2.06676	2.06942
2.15275	2.07175	2.0774	1.96423	2.07129	2.06733	2.07151	2.06959
2.15993	2.06757	2.07651	1.95438	2.06718	2.06531	2.06754	2.07011
2.16715	2.06709	2.07712	1.95282	2.06679	2.06317	2.06721	2.07097
2.17438	2.06641	2.07861	1.95096	2.06622	2.06175	2.06675	2.0718
2.18164	2.06405	2.07843	1.94563	2.06394	2.06033	2.06465	2.07476
2.18893	2.06633	2.08314	1.95085	2.06631	2.05968	2.06695	2.07871
2.19623	2.06466	2.08651	1.94671	2.06468	2.05745	2.06583	2.08441
2.20357	2.06734	2.09428	1.95302	2.06741	2.05777	2.06853	2.09476
2.21092	2.06412	2.09102	1.9453	2.06421	2.05607	2.06547	2.09173
2.21831	2.06889	2.0907	1.95637	2.06901	2.05562	2.07052	2.08872
2.22571	2.06688	2.09076	1.95154	2.06701	2.05454	2.06851	2.09071
2.23314	2.06752	2.09202	1.95311	2.06766	2.05459	2.06904	2.09229
2.2406	2.06542	2.09282	1.94789	2.06556	2.05387	2.06716	2.09285
2.24808	2.0655	2.09426	1.94797	2.06565	2.05423	2.06721	2.09596
2.25559	2.0661	2.0952	1.94959	2.06626	2.05413	2.06796	2.09767
2.26312	2.06675	2.09584	1.95107	2.06691	2.05438	2.06861	2.09667
2.27068	2.06596	2.09666	1.9485	2.06612	2.05477	2.06777	2.10066
2.27826	2.06817	2.09815	1.95394	2.06833	2.05518	2.06995	2.10003
2.28586	2.06802	2.09895	1.95353	2.06819	2.05606	2.06961	2.10111
2.2935	2.07585	2.10399	1.9715	2.07602	2.0714	2.07773	2.10891
2.30115	2.07503	2.10248	1.96833	2.07521	2.07834	2.07676	2.10654
2.30884	2.07679	2.09952	1.97228	2.07697	2.0763	2.07854	2.10131
2.31655	2.07329	2.09803	1.96598	2.07347	2.07445	2.07493	2.10149
2.32428	2.08113	2.10581	1.98318	2.08131	2.08136	2.08276	2.11152
2.33204	2.0822	2.10773	1.98572	2.08238	2.083	2.08339	2.11401
2.33983	2.08367	2.10858	1.98909	2.08385	2.07987	2.0844	2.11233
2.34764	2.08142	2.10526	1.98527	2.0816	2.0768	2.08228	2.11455
2.35548	2.08747	2.10713	1.9981	2.08766	2.08589	2.0883	2.11437
2.36334	2.08766	2.10554	1.99875	2.08784	2.08743	2.08819	2.11008
2.37123	2.08732	2.10728	1.99858	2.08751	2.08393	2.08756	2.11415
2.37915	2.09176	2.11041	2.0092	2.09195	2.08578	2.09204	2.11735
2.3871	2.09153	2.10941	2.00716	2.09172	2.08988	2.09123	2.11619
2.39507	2.09217	2.1068	2.00971	2.09236	2.08711	2.09144	2.1115
2.40306	2.09287	2.10653	2.01106	2.09306	2.08663	2.09207	2.10856
2.41109	2.10236	2.11128	2.03217	2.10256	2.08912	2.10189	2.11479
2.41914	2.09822	2.10795	2.02305	2.09842	2.08781	2.0972	2.11212
2.42721	2.10234	2.11058	2.03248	2.10254	2.08875	2.10214	2.1139
2.43532	2.10535	2.11273	2.0393	2.10555	2.09136	2.1045	2.11815
2.44345	2.10858	2.11444	2.0455	2.10879	2.09247	2.10563	2.11824
2.45161	2.11391	2.11758	2.05697	2.11412	2.09461	2.11213	2.12097
2.45979	2.11488	2.11851	2.05843	2.1151	2.0943	2.11363	2.12138
2.46801	2.11268	2.11612	2.05387	2.11289	2.09306	2.11104	2.11819
2.47625	2.12405	2.12483	2.0764	2.12428	2.09907	2.12147	2.12544
2.48451	2.12167	2.12254	2.07228	2.12186	2.09705	2.11756	2.12647
2.49281	2.12361	2.12326	2.07671	2.12383	2.09944	2.12048	2.12898
2.50113	2.12972	2.12807	2.08956	2.12993	2.10213	2.12653	2.13399
2.50948	2.13722	2.13456	2.10429	2.13745	2.10273	2.13426	2.13961
2.51786	2.1299	2.12721	2.09112	2.13012	2.10393	2.12689	2.14036
2.52627	2.1421	2.13866	2.11357	2.14233	2.1083	2.13943	2.14353
2.53471	2.138	2.13499	2.10558	2.13822	2.11225	2.1324	2.14555
2.54317	2.1447	2.14087	2.11962	2.14494	2.10935	2.14062	2.14739
2.55166	2.14136	2.13783	2.11269	2.14158	2.11269	2.13724	2.14854
2.56018	2.14275	2.13919	2.11634	2.14297	2.11732	2.13764	2.14918
2.56873	2.14453	2.14105	2.1184	2.14475	2.11613	2.13916	2.14824
2.5773	2.14876	2.14504	2.1272	2.14897	2.12032	2.14298	2.15363
2.58591	2.14183	2.13822	2.11432	2.14202	2.11865	2.13547	2.14854
2.59454	2.14587	2.14199	2.12278	2.14605	2.1214	2.13952	2.15499
2.60321	2.14003	2.13603	2.11271	2.14018	2.12234	2.13204	2.14356
2.6119	2.14402	2.14034	2.11801	2.1441	2.12157	2.13645	2.14623
2.62062	2.14692	2.14312	2.12412	2.14711	2.11976	2.14057	2.14686
2.62937	2.14656	2.14237	2.12436	2.14677	2.12335	2.13931	2.15154
2.63815	2.14427	2.14041	2.11902	2.14439	2.11902	2.13817	2.14454
2.64696	2.13875	2.13456	2.10954	2.13869	2.11365	2.13513	2.13885
2.6558	2.14617	2.14196	2.12341	2.13936	2.13901	2.14172	2.14511
2.66466	2.15915	2.15471	2.14772	2.14429	2.15483	2.1569	2.15343
2.67356	2.168	2.16332	2.16439	2.15394	2.16139	2.16619	2.16936
2.68249	2.16195	2.15729	2.15371	2.14792	2.16021	2.16121	2.15925
2.69144	2.16527	2.16059	2.15956	2.15247	2.16082	2.16462	2.16118
2.70043	2.16335	2.15866	2.15614	2.14941	2.15929	2.16201	2.16002
2.70945	2.1678	2.16311	2.16333	2.15375	2.16068	2.16745	2.1657
2.71849	2.16513	2.16042	2.15988	2.15217	2.16078	2.16344	2.15942
2.72757	2.16239	2.15769	2.15504	2.14985	2.15698	2.16234	2.15452
2.73668	2.15899	2.1543	2.14857	2.14797	2.15321	2.15854	2.1549
2.74581	2.15575	2.15108	2.14289	2.14084	2.15603	2.15596	2.14494
2.75498	2.1569	2.15222	2.1443	2.14729	2.14672	2.15764	2.15293
2.76418	2.15022	2.14556	2.1327	2.14157	2.147	2.14861	2.15258
2.77341	2.15565	2.15097	2.1425	2.14778	2.14315	2.15512	2.15131
2.78267	2.16193	2.15723	2.15385	2.15204	2.14736	2.16219	2.16087
2.79196	2.15424	2.14957	2.13903	2.14463	2.14365	2.15431	2.15283
2.80128	2.16258	2.15788	2.15401	2.15265	2.14201	2.16329	2.15916
2.81064	2.1578	2.15312	2.14467	2.14843	2.14137	2.15877	2.15476
2.82002	2.1615	2.15681	2.15255	2.15112	2.14247	2.16324	2.16027
2.82944	2.14825	2.14362	2.12752	2.13721	2.1413	2.14905	2.14547
2.83888	2.16364	2.15893	2.15575	2.15449	2.14281	2.16539	2.15864
2.84836	2.15557	2.1509	2.14198	2.14587	2.14039	2.15766	2.14608
2.85787	2.15432	2.14966	2.13938	2.14588	2.13887	2.15625	2.15441
2.86741	2.14657	2.14195	2.12486	2.13849	2.13074	2.14845	2.14569
2.87699	2.15066	2.14603	2.13173	2.14364	2.1296	2.15293	2.14492
2.88659	2.15139	2.14676	2.13276	2.14653	2.12318	2.15387	2.14427
2.89623	2.14936	2.14476	2.12893	2.14499	2.1192	2.15198	2.14112
2.9059	2.15438	2.14976	2.13783	2.15206	2.11384	2.15716	2.15735
2.91561	2.14049	2.13601	2.11315	2.13815	2.10817	2.14295	2.14202
2.92534	2.14285	2.13834	2.11709	2.14156	2.10346	2.14541	2.14871
2.93511	2.13456	2.13023	2.1015	2.13328	2.09977	2.13683	2.12987
2.94491	2.14265	2.13821	2.11576	2.14204	2.09433	2.14522	2.14154
2.95474	2.14084	2.13649	2.11277	2.14056	2.08934	2.14342	2.13643
2.96461	2.14097	2.13663	2.11271	2.14078	2.08522	2.14373	2.14146
2.9745	2.13719	2.13298	2.10556	2.13717	2.08048	2.1398	2.13475
2.98444	2.13429	2.13026	2.0992	2.13434	2.07622	2.13687	2.13308
2.9944	2.13249	2.12875	2.09649	2.13256	2.07344	2.13522	2.13038
3.0044	2.13432	2.13068	2.09993	2.13446	2.07268	2.13712	2.13455
3.01443	2.12886	2.12583	2.08908	2.129	2.06761	2.13162	2.12732
3.0245	2.1286	2.126	2.08815	2.12875	2.06395	2.13138	2.12936
3.03459	2.13067	2.12819	2.09342	2.13085	2.06248	2.1335	2.12951
3.04473	2.12556	2.12418	2.08223	2.12572	2.05918	2.12836	2.12838
3.05489	2.12686	2.12804	2.08335	2.12705	2.05682	2.12961	2.13238
3.06509	2.12081	2.12398	2.07161	2.121	2.05566	2.12359	2.12396
3.07533	2.12379	2.12696	2.07844	2.12399	2.0543	2.12664	2.12735
3.08559	2.11902	2.12502	2.06803	2.11922	2.05376	2.12172	2.12798
3.0959	2.12117	2.127	2.07329	2.12137	2.05311	2.12398	2.13188
3.10623	2.11782	2.12617	2.06608	2.11803	2.05284	2.12062	2.13108
3.11661	2.11562	2.1245	2.06268	2.11583	2.05269	2.11842	2.13062
3.12701	2.10903	2.12114	2.04926	2.10923	2.0533	2.11178	2.12995
3.13745	2.11692	2.12823	2.06478	2.11713	2.05455	2.11971	2.1347
3.14793	2.11122	2.12523	2.053	2.11143	2.05454	2.114	2.13414
3.15844	2.11038	2.12657	2.0507	2.11058	2.05566	2.11313	2.13424
3.16898	2.10695	2.12584	2.04344	2.10715	2.05637	2.10965	2.13543
3.17956	2.1055	2.12497	2.04095	2.10569	2.05709	2.10822	2.13533
3.19018	2.10754	2.12706	2.04429	2.10774	2.05597	2.11023	2.13575
3.20083	2.11647	2.13292	2.06189	2.11669	2.05687	2.11925	2.14055
3.21152	2.10762	2.12824	2.04271	2.10782	2.05522	2.11031	2.13595
3.22224	2.10627	2.12602	2.04102	2.10647	2.05518	2.10891	2.13554
3.233	2.1062	2.12628	2.04041	2.1064	2.05499	2.10882	2.13281
3.2438	2.1021	2.12337	2.03218	2.1023	2.05525	2.10469	2.13492
3.25463	2.09574	2.11781	2.01959	2.09593	2.05272	2.09818	2.12531
3.26549	2.09628	2.11813	2.01939	2.09647	2.05099	2.0988	2.12759
3.2764	2.10203	2.12004	2.03164	2.10222	2.05106	2.10448	2.12629
3.28734	2.09559	2.11489	2.01838	2.09578	2.04931	2.09782	2.12099
3.29831	2.09966	2.1183	2.02656	2.09985	2.05196	2.10201	2.12672
3.30933	2.09763	2.12103	2.02365	2.09782	2.05706	2.09994	2.13269
3.32037	2.0987	2.1357	2.02457	2.09889	2.07704	2.10085	2.15095
3.33146	2.09466	2.13562	2.01693	2.09485	2.08182	2.09682	2.15243
3.34258	2.09996	2.13284	2.02739	2.10016	2.07493	2.10189	2.14828
3.35375	2.09495	2.12548	2.01652	2.09514	2.06674	2.09659	2.13858
3.36494	2.09437	2.12022	2.01519	2.09456	2.0624	2.09589	2.12907
3.37618	2.09424	2.11878	2.01429	2.09443	2.05975	2.09563	2.12642
3.38745	2.09391	2.11836	2.01344	2.0941	2.06016	2.09538	2.12857
3.39876	2.09896	2.12071	2.02483	2.09916	2.06493	2.10011	2.12541
3.41011	2.09493	2.11861	2.01535	2.09512	2.06488	2.09538	2.12575
3.4215	2.0967	2.12137	2.01955	2.09689	2.06743	2.09794	2.1284
3.43292	2.09536	2.12187	2.01679	2.09555	2.07337	2.09526	2.13059
3.44438	2.0938	2.12071	2.01406	2.09399	2.07463	2.09329	2.12784
3.45588	2.09246	2.11831	2.0115	2.09265	2.07718	2.09063	2.12831
3.46742	2.09018	2.11693	2.00639	2.09036	2.07739	2.08839	2.12554
3.479	2.09321	2.11729	2.01345	2.09339	2.07948	2.09137	2.12641
3.49061	2.09501	2.11822	2.01796	2.0952	2.08414	2.09168	2.12835
3.50227	2.09053	2.11429	2.00807	2.09071	2.08554	2.08574	2.1221
3.51396	2.09279	2.11584	2.013	2.09297	2.08881	2.08639	2.12378
3.5257	2.08931	2.11243	2.00601	2.08949	2.08797	2.08412	2.12028
3.53747	2.08885	2.11271	2.00491	2.08902	2.09274	2.0798	2.12141
3.54928	2.0932	2.11444	2.01387	2.09339	2.09376	2.08526	2.12192
3.56113	2.09075	2.11214	2.00924	2.09093	2.09384	2.08046	2.11934
3.57302	2.09147	2.11161	2.01078	2.09166	2.09731	2.07942	2.11884
3.58495	2.08998	2.10865	2.00769	2.09016	2.09654	2.0774	2.11591
3.59692	2.09044	2.10876	2.00853	2.09062	2.09657	2.08043	2.11476
3.60893	2.0868	2.10675	2.00018	2.08698	2.09706	2.07548	2.11258
3.62098	2.08804	2.10627	2.00272	2.08822	2.0987	2.07539	2.11225
3.63307	2.08839	2.10627	2.00336	2.08857	2.09838	2.07455	2.11065
3.6452	2.08506	2.10215	1.99652	2.08524	2.09856	2.07194	2.10815
3.65737	2.08832	2.10239	2.00403	2.0885	2.10042	2.07361	2.10652
3.66958	2.08829	2.10217	2.00375	2.08847	2.10135	2.07166	2.10588
3.68183	2.08738	2.09993	2.00198	2.08756	2.10149	2.07191	2.10372
3.69413	2.08284	2.09734	1.99117	2.08302	2.09777	2.06752	2.10094
3.70646	2.08654	2.09949	1.99937	2.08673	2.10443	2.06675	2.1011
3.71884	2.08318	2.096	1.9921	2.08336	2.09932	2.06609	2.09698
3.73125	2.08625	2.09758	1.99937	2.08643	2.10354	2.06718	2.09799
3.74371	2.08274	2.09473	1.99091	2.08292	2.09905	2.06575	2.09589
3.75621	2.08612	2.09498	1.9991	2.0863	2.10273	2.06806	2.09656
3.76875	2.08226	2.09315	1.99018	2.08243	2.1003	2.0644	2.09481
3.78134	2.08364	2.09411	1.99294	2.08381	2.10407	2.06153	2.09377
3.79396	2.08156	2.09288	1.98816	2.08173	2.10187	2.05985	2.09347
3.80663	2.08279	2.0928	1.99087	2.08296	2.10155	2.06323	2.09076
3.81934	2.07871	2.08926	1.98146	2.07888	2.09653	2.06134	2.08706
3.83209	2.08146	2.08885	1.98837	2.08163	2.09768	2.06649	2.08583
3.84489	2.07768	2.08853	1.9791	2.07785	2.09365	2.06169	2.08479
3.85773	2.07485	2.08525	1.97251	2.07501	2.09356	2.05881	2.08365
3.87061	2.07764	2.08649	1.97879	2.07781	2.0961	2.05856	2.08209
3.88353	2.0766	2.08734	1.97613	2.07677	2.09383	2.05933	2.08346
3.8965	2.07592	2.0855	1.97496	2.07609	2.09397	2.05989	2.08022
3.90951	2.07639	2.08509	1.97601	2.07656	2.09445	2.0598	2.08124
3.92256	2.0758	2.0851	1.97442	2.07597	2.09469	2.05712	2.08067
3.93566	2.07598	2.08334	1.97516	2.07615	2.09367	2.05893	2.07942
3.9488	2.07604	2.08393	1.97502	2.07621	2.09456	2.05874	2.08066
3.96198	2.07661	2.08392	1.97645	2.07678	2.09745	2.0568	2.07768
3.97521	2.07648	2.08383	1.97587	2.07664	2.09143	2.06147	2.07993
3.98848	2.07495	2.08191	1.97209	2.0751	2.09101	2.06071	2.07753
4.0018	2.07938	2.0838	1.98315	2.0795	2.09589	2.06318	2.08046
4.01516	2.07711	2.08216	1.97773	2.07719	2.09372	2.06103	2.07639
4.02857	2.08046	2.08446	1.98519	2.08037	2.09326	2.06684	2.07984
4.04202	2.07629	2.08114	1.97562	2.07613	2.09259	2.06328	2.07542
4.05552	2.08147	2.08429	1.98732	2.08109	2.09129	2.06972	2.07911
4.06906	2.08074	2.08371	1.986	2.08028	2.09242	2.06874	2.07961
4.08264	2.08652	2.08757	1.99908	2.08627	2.09362	2.077	2.08557
4.09627	2.08261	2.08418	1.99007	2.08203	2.09086	2.07249	2.0809
4.10995	2.08328	2.08498	1.99172	2.08311	2.09298	2.07262	2.08198
4.12367	2.08765	2.08737	2.00182	2.08735	2.0931	2.07729	2.08566
4.13744	2.08605	2.08614	1.99778	2.08581	2.09062	2.07694	2.08561
4.15126	2.08965	2.08999	2.00571	2.08942	2.09202	2.08033	2.08497
4.16512	2.09072	2.08978	2.00902	2.0897	2.09272	2.0845	2.08589
4.17902	2.1032	2.10083	2.03428	2.09018	2.11062	2.10005	2.09758
4.19298	2.107	2.10453	2.04278	2.08725	2.12467	2.10468	2.09926
4.20698	2.11788	2.11438	2.0659	2.0893	2.13725	2.11804	2.10836
4.22102	2.13689	2.1329	2.10304	2.09158	2.16089	2.13772	2.12396
4.23512	2.14485	2.14071	2.1191	2.08842	2.17559	2.14621	2.13322
4.24926	2.15572	2.15117	2.13993	2.09658	2.18361	2.15817	2.1454
4.26345	2.1696	2.16504	2.16559	2.09296	2.20189	2.17232	2.14383
4.27768	2.17426	2.16959	2.17497	2.09662	2.20665	2.17695	2.1603
4.29196	2.17902	2.17427	2.18473	2.09464	2.21331	2.18183	2.15856
4.3063	2.18549	2.1807	2.19658	2.09551	2.22066	2.18867	2.15568
4.32067	2.18688	2.18209	2.19906	2.09176	2.22392	2.1901	2.16114
4.3351	2.18768	2.18287	2.20107	2.0961	2.22332	2.19091	2.16166
4.34957	2.18799	2.18319	2.20241	2.09745	2.22433	2.19124	2.16198
4.3641	2.18943	2.18462	2.20448	2.0963	2.22666	2.19265	2.16404
4.37867	2.19083	2.18601	2.20706	2.09782	2.22754	2.19412	2.16153
4.39329	2.18812	2.18332	2.20208	2.1	2.22334	2.1913	2.15983
4.40796	2.18789	2.18308	2.20235	2.09993	2.22569	2.19112	2.15704
4.42267	2.18543	2.18063	2.19811	2.10503	2.22241	2.18864	2.15516
4.43744	2.17883	2.17406	2.18674	2.10662	2.21425	2.18193	2.1517
4.45226	2.17728	2.17251	2.18452	2.108	2.21206	2.18037	2.14984
4.46712	2.17255	2.16779	2.17587	2.10925	2.2061	2.17549	2.14899
4.48204	2.16451	2.15981	2.16165	2.10257	2.20023	2.16749	2.14067
4.497	2.16466	2.15993	2.16258	2.11279	2.1972	2.16773	2.14304

## Sheet: opacities at tau 1
	co2	ch4	h2o	h2s
1666.8	62.1242	2.87157	0.0143371	0.192251
1667.36	61.8747	2.84166	0.0111505	0.246387
1667.92	61.7235	2.71876	0.00873036	0.245612
1668.47	61.6054	2.8639	0.00398275	0.221126
1669.03	60.7393	2.90068	0.00347387	0.306308
1669.58	60.5015	2.83378	0.0064968	0.200338
1670.14	60.5332	2.86573	0.0132254	0.323858
1670.7	60.3397	2.8858	0.0108178	0.230037
1671.26	59.9091	2.88776	0.00472691	0.278093
1671.81	60.1344	2.95483	0.00883961	0.295425
1672.37	59.5096	2.92015	0.00735444	0.253292
1672.93	58.9695	2.73609	0.00781074	0.213861
1673.48	58.7209	2.7113	0.00580139	0.302644
1674.04	58.5308	3.03359	0.0156683	0.249707
1674.6	57.8782	3.03824	0.00797391	0.159376
1675.16	58.2208	3.05596	0.0021392	0.270781
1675.72	58.098	3.00177	0.00218147	0.15964
1676.28	56.6209	3.03014	0.00896538	0.216235
1676.84	56.0256	3.01647	0.0155692	0.315968
1677.39	56.4632	3.05731	0.005788	0.375458
1677.95	56.0506	2.87477	0.0105141	0.241162
1678.51	55.3032	2.979	0.0219421	0.250926
1679.07	56.1673	3.05205	0.00643871	0.34422
1679.63	55.3069	3.05273	0.00493361	0.353093
1680.19	54.7163	3.05143	0.00384086	0.307998
1680.75	54.8915	2.91147	0.00369264	0.364972
1681.31	53.4492	3.02887	0.00417686	0.215573
1681.87	53.7642	2.98955	0.00781955	0.190696
1682.43	54.0056	3.05826	0.00707762	0.337293
1682.99	53.0157	3.06488	0.00458544	0.251322
1683.56	52.8193	3.11466	0.00494058	0.33448
1684.12	52.9586	3.12161	0.0026939	0.229419
1684.68	51.8946	3.26684	0.00394976	0.2745
1685.24	51.6846	3.26985	0.00430751	0.248315
1685.8	52.0494	3.28944	0.00693999	0.27154
1686.36	51.4369	3.26794	0.0068295	0.324903
1686.93	51.2595	3.24271	0.00818795	0.252576
1687.49	50.9951	3.17774	0.0127527	0.42599
1688.05	51.2038	3.13438	0.00486201	0.303412
1688.61	50.2791	3.12601	0.0059454	0.323231
1689.18	50.3786	3.1081	0.00580202	0.208296
1689.74	49.7647	3.07978	0.00751901	0.211449
1690.3	49.7824	3.1635	0.0048959	0.267878
1690.87	49.3831	3.08193	0.0127697	0.352217
1691.43	48.2921	3.1958	0.00878495	0.243569
1691.99	48.444	3.14962	0.00918415	0.280157
1692.56	48.1044	3.11183	0.0109834	0.261516
1693.12	47.179	3.05431	0.00853461	0.183868
1693.69	47.27	3.1294	0.00552347	0.303876
1694.25	47.5439	3.21891	0.00301247	0.364557
1694.82	47.1009	3.20183	0.00565438	0.281765
1695.38	46.2664	3.21156	0.00449957	0.261536
1695.95	46.0224	3.05331	0.00174494	0.291726
1696.51	45.9974	3.00166	0.00690312	0.301149
1697.08	45.151	3.04098	0.0119463	0.26089
1697.64	45.6077	3.05885	0.00410608	0.36724
1698.21	44.7691	3.02107	0.00625981	0.41077
1698.78	44.5794	3.03028	0.00518581	0.219167
1699.34	44.9622	2.92229	0.00733793	0.244508
1699.91	44.0975	2.95893	0.00318252	0.358933
1700.48	43.8286	3.02949	0.00331006	0.346574
1701.04	43.9016	2.85245	0.00324744	0.283045
1701.61	43.4995	2.9453	0.00957921	0.429384
1702.18	43.1123	2.9618	0.00474596	0.261132
1702.74	42.6165	2.90828	0.00477585	0.31487
1703.31	42.2968	2.77349	0.00582536	0.270647
1703.88	42.3692	2.88075	0.00563974	0.407525
1704.45	41.3492	2.73422	0.0044563	0.293927
1705.02	40.9483	2.85098	0.00806541	0.444053
1705.59	40.7344	2.84964	0.00914799	0.325157
1706.15	40.7094	2.7143	0.00399653	0.300896
1706.72	40.2163	2.71173	0.00743492	0.453521
1707.29	40.7021	2.71442	0.00710145	0.333975
1707.86	40.1715	2.78049	0.0138606	0.338169
1708.43	39.4344	2.72952	0.00877486	0.256781
1709	40.1423	2.62303	0.00924322	0.350732
1709.57	39.3035	2.67056	0.00445915	0.358897
1710.14	39.0401	2.55639	0.00515591	0.19377
1710.71	39.0013	2.60364	0.0074575	0.542044
1711.28	38.478	2.58654	0.00708961	0.456597
1711.85	38.249	2.49182	0.00346128	0.239176
1712.42	38.8001	2.39497	0.00428279	0.502741
1712.99	37.4012	2.38523	0.00800733	0.215911
1713.56	37.5511	2.51039	0.00631672	0.422374
1714.13	37.5803	2.5494	0.00483847	0.220382
1714.71	37.1152	2.35798	0.00333592	0.303413
1715.28	37.3623	2.34571	0.00297599	0.303192
1715.85	36.6299	2.37859	0.00269433	0.44404
1716.42	36.6071	2.43892	0.0102541	0.451466
1716.99	36.5153	2.42673	0.00541968	0.405108
1717.57	36.207	2.59226	0.00324925	0.299193
1718.14	36.048	2.62007	0.0036706	0.417889
1718.71	35.0659	2.60128	0.0031753	0.316175
1719.28	34.5398	2.64048	0.00841546	0.532953
1719.86	34.8175	2.90542	0.0068067	0.233174
1720.43	34.4393	2.86214	0.00917398	0.467405
1721	33.8345	2.86218	0.0121848	0.330284
1721.58	34.0778	2.93062	0.00580923	0.406796
1722.15	33.3127	2.93851	0.00770778	0.207159
1722.73	33.9494	3.04511	0.00552352	0.384693
1723.3	33.7353	2.97542	0.00508439	0.498425
1723.88	33.0748	2.95627	0.00629963	0.473909
1724.45	33.2027	3.04766	0.00632204	0.360149
1725.02	32.6101	3.0859	0.0121888	0.345876
1725.6	32.5617	3.13081	0.00487714	0.382077
1726.18	32.2116	3.12902	0.00957784	0.339885
1726.75	31.8223	3.08498	0.0101449	0.425961
1727.33	31.7142	3.09067	0.00927934	0.468985
1727.9	31.5726	3.23735	0.00624409	0.393981
1728.48	31.2131	3.22236	0.0107537	0.6152
1729.05	31.6464	3.17501	0.0050375	0.278105
1729.63	30.5185	3.28824	0.0025557	0.520109
1730.21	31.2153	3.14294	0.00306776	0.3093
1730.78	30.8493	3.35509	0.00597145	0.462048
1731.36	30.7313	3.37575	0.00390492	0.352675
1731.94	30.2569	3.31041	0.0085101	0.307723
1732.52	30.3023	3.23313	0.0088533	0.323502
1733.09	29.3539	3.3459	0.00438253	0.664167
1733.67	29.4912	3.2954	0.00313735	0.405811
1734.25	29.3429	3.39862	0.00273838	0.307379
1734.83	28.6498	3.42528	0.00254954	0.480383
1735.41	28.4338	3.33794	0.00455863	0.376019
1735.98	28.6004	3.47831	0.01448	0.340042
1736.56	27.5462	3.53302	0.0107489	0.313339
1737.14	28.1426	3.47018	0.0086495	0.386369
1737.72	27.7139	3.6637	0.00818986	0.294542
1738.3	27.4618	3.65921	0.00661547	0.579382
1738.88	27.5167	3.63093	0.010095	0.34084
1739.46	26.7909	3.5149	0.00546056	0.461527
1740.04	26.9146	3.64068	0.00615466	0.469725
1740.62	26.2382	3.6797	0.00823932	0.25077
1741.2	26.4766	3.36903	0.00734374	0.38961
1741.78	26.6798	3.67224	0.0104677	0.29706
1742.36	24.6882	3.57335	0.0093376	0.329286
1742.94	25.8668	3.75472	0.00318163	0.537823
1743.52	25.6939	3.82306	0.00387072	0.583501
1744.11	25.5984	3.69076	0.00336449	0.343605
1744.69	24.4058	3.61293	0.00378322	0.548847
1745.27	25.4813	3.57484	0.00978078	0.376237
1745.85	24.7084	3.49512	0.00567982	0.440358
1746.43	23.9433	3.58964	0.00491656	0.315813
1747.01	24.1284	3.55842	0.00682645	0.383037
1747.6	24.2443	3.69496	0.00426568	0.334043
1748.18	23.4908	3.57805	0.0022615	0.558171
1748.76	23.2623	3.78732	0.00655323	0.637175
1749.35	22.8393	3.83798	0.00402125	0.440285
1749.93	22.6203	3.82604	0.00806644	0.448316
1750.51	22.2542	3.92171	0.00536857	0.41594
1751.1	22.9156	3.7712	0.00202069	0.535327
1751.68	22.3535	3.66937	0.00265576	0.471066
1752.26	21.954	3.55015	0.00794722	0.605625
1752.85	22.4674	3.57585	0.00827821	0.477275
1753.43	21.7825	3.59913	0.00940951	0.431006
1754.02	21.6928	3.78536	0.00875569	0.633794
1754.6	21.8262	3.65224	0.0105885	0.640793
1755.19	20.9666	3.77357	0.00925348	0.326753
1755.77	20.9923	3.60823	0.00757027	0.380861
1756.36	20.6724	3.6005	0.00540543	0.514454
1756.94	20.6893	3.75294	0.00255166	0.482823
1757.53	20.3164	3.55164	0.00622456	0.41295
1758.11	20.0971	3.28703	0.00372251	0.464784
1758.7	19.0089	3.7099	0.00576457	0.424025
1759.29	20.919	3.90428	0.00525768	0.363491
1759.87	18.4707	3.93244	0.00798158	0.448365
1760.46	20.2015	3.77331	0.0108749	0.402867
1761.05	19.7492	3.68832	0.00245559	0.665999
1761.63	18.9212	3.68152	0.00382256	0.622957
1762.22	19.465	3.72742	0.00402706	0.556079
1762.81	18.1238	3.337	0.0100135	0.399282
1763.4	19.2013	3.31283	0.0123664	0.380942
1763.98	18.4595	3.72917	0.0072339	0.303341
1764.57	17.3545	3.66874	0.00292611	0.582955
1765.16	18.6651	3.72788	0.0066841	0.633256
1765.75	17.1418	3.77612	0.0114391	0.580815
1766.34	17.0718	3.6849	0.00864697	0.483393
1766.93	16.7895	3.54098	0.00721248	0.433945
1767.52	17.2083	3.47809	0.00767929	0.2417
1768.1	17.3921	3.39345	0.0012797	0.617707
1768.69	16.8314	3.53471	0.00719248	0.64834
1769.28	17.1716	3.47378	0.00718673	0.621975
1769.87	16.4272	3.41354	0.00688975	0.532385
1770.46	17.64	3.6881	0.00573742	0.415193
1771.05	14.9225	3.64958	0.00292175	0.657064
1771.64	17.2008	3.34125	0.00724657	0.607068
1772.24	15.9013	3.51637	0.00754148	0.552526
1772.83	16.1044	3.74815	0.0041113	0.376082
1773.42	15.8881	3.22342	0.0105128	0.395216
1774.01	14.742	3.35233	0.00944397	0.35194
1774.6	15.8963	3.3436	0.0132095	0.393724
1775.19	14.4298	3.76434	0.00463107	0.680816
1775.78	15.5735	3.56401	0.00391688	0.391261
1776.38	14.5671	3.47299	0.0112159	0.578707
1776.97	14.7919	3.48003	0.0139088	0.624113
1777.56	15.2285	3.35896	0.00595266	0.6739
1778.15	14.2946	3.55551	0.00396527	0.519154
1778.75	15.3231	3.28409	0.00406419	0.303576
1779.34	13.3653	3.47471	0.00910871	0.781586
1779.93	15.3082	3.49996	0.00693243	1.00619
1780.52	13.9789	3.37872	0.00412893	0.520935
1781.12	14.2995	3.42293	0.00387875	1.01843
1781.71	14.5346	3.54868	0.00657106	0.438987
1782.31	13.2558	3.59847	0.00538865	0.450446
1782.9	14.6671	3.53427	0.0101204	0.539652
1783.49	13.3844	3.32225	0.015256	0.597045
1784.09	13.6801	3.06296	0.00558855	0.537506
1784.68	13.533	3.43962	0.004643	0.648873
1785.28	12.7865	3.32563	0.0037289	0.747985
1785.87	12.7231	3.34412	0.00539063	0.236019
1786.47	13.4617	3.61869	0.0107429	0.630349
1787.07	13.1152	3.59001	0.0162278	1.07764
1787.66	12.4873	3.29624	0.012105	0.699072
1788.26	13.2984	3.14387	0.00495871	0.476169
1788.85	12.5011	3.324	0.00635579	0.393018
1789.45	13.1174	3.33323	0.00818479	0.492897
1790.05	12.0024	3.3394	0.00410026	0.863606
1790.64	12.7872	3.39165	0.00414524	0.844324
1791.24	12.3455	3.39399	0.00373885	0.526943
1791.84	11.5083	3.45594	0.010232	0.729416
1792.43	13.8006	3.56689	0.00235338	0.862922
1793.03	10.4468	3.34067	0.00482438	0.499071
1793.63	12.9027	2.97768	0.00953834	0.438764
1794.23	11.6005	3.19622	0.0071924	0.38277
1794.83	11.0415	3.35586	0.00824641	0.740247
1795.42	12.0977	3.31341	0.00707094	0.520857
1796.02	10.3451	3.28467	0.00272482	0.53646
1796.62	12.1309	3.44812	0.00459357	0.823479
1797.22	10.7875	3.55731	0.00407305	0.622256
1797.82	11.7841	3.53775	0.00870814	0.570308
1798.42	11.5069	3.40337	0.00635366	0.605471
1799.02	10.4763	3.04639	0.00580577	0.465902
1799.62	12.249	3.59519	0.00434658	0.496726
1800.22	9.81663	3.55017	0.00552309	0.681505
1800.82	12.1104	3.17377	0.00783069	0.543778
1801.42	9.77156	3.16128	0.00217242	0.717294
1802.02	10.9657	3.45183	0.00398973	1.07455
1802.62	11.4056	3.56051	0.00292266	0.573292
1803.22	9.64622	3.46467	0.00869596	0.992382
1803.82	11.154	2.88115	0.00987337	0.44398
1804.42	10.3226	3.44224	0.00602942	0.901559
1805.03	10.5007	3.65674	0.00681352	0.759459
1805.63	9.93846	3.4342	0.00628487	0.802504
1806.23	10.5606	3.2634	0.00694861	0.587414
1806.83	10.2935	3.43715	0.0123551	0.578384
1807.43	9.74031	3.41537	0.00466509	0.534237
1808.04	10.0232	3.46062	0.00837731	0.705926
1808.64	10.0411	3.09565	0.00534984	0.802957
1809.24	10.0189	3.53033	0.00804074	0.552426
1809.85	9.74146	3.55094	0.00402794	0.596604
1810.45	9.83928	3.52066	0.00279902	0.378025
1811.05	10.2269	3.19545	0.00424735	0.601961
1811.66	8.66596	3.49303	0.00690239	0.492681
1812.26	10.6079	3.44518	0.00460937	0.458854
1812.86	9.04434	3.14575	0.00489749	0.606122
1813.47	10.144	3.31278	0.00889178	0.6997
1814.07	9.73241	3.47241	0.00778517	1.30103
1814.68	9.07782	3.46142	0.00378016	1.38332
1815.28	10.0739	3.50435	0.010426	0.501624
1815.89	8.79168	3.30511	0.0120465	0.934544
1816.49	9.54769	3.54954	0.0111072	0.896118
1817.1	9.70182	3.6548	0.00690595	0.753341
1817.71	8.75099	3.29947	0.00434261	0.564668
1818.31	9.3267	3.45317	0.0106623	0.676605
1818.92	9.2879	3.48343	0.0108614	0.835491
1819.52	8.9891	3.53436	0.0135656	1.20994
1820.13	9.53984	3.20795	0.0104083	0.546164
1820.74	8.31257	3.40412	0.0106245	0.815587
1821.34	9.38056	3.69949	0.00601912	0.905542
1821.95	8.8853	3.57053	0.00832871	1.15867
1822.56	8.80663	3.41393	0.00348567	0.77512
1823.17	8.98002	3.51012	0.0106986	1.28108
1823.77	8.76007	3.47506	0.0126382	0.472194
1824.38	8.86699	3.46118	0.00456324	1.0217
1824.99	9.10026	3.46869	0.00386585	0.695926
1825.6	8.60287	3.42252	0.00352272	0.770509
1826.21	8.95611	3.56561	0.0087592	0.611122
1826.82	8.62066	3.40277	0.0138393	1.11997
1827.43	8.77423	3.60552	0.0135796	0.884135
1828.03	9.00605	3.65002	0.00784836	1.14464
1828.64	7.93698	3.44023	0.00481927	0.816827
1829.25	9.21459	3.55893	0.00767593	0.692833
1829.86	8.33201	3.47071	0.00491195	0.546897
1830.47	8.96108	3.66401	0.00464346	0.661115
1831.08	8.55375	3.52373	0.0129315	0.535514
1831.69	8.30993	3.73863	0.0037436	0.642073
1832.31	8.59936	3.59827	0.0106537	0.549164
1832.92	8.31757	3.65058	0.00532002	0.549785
1833.53	9.00931	3.53752	0.00480675	0.723433
1834.14	7.89684	3.70009	0.00509503	0.632711
1834.75	9.2304	3.6051	0.00695151	0.663734
1835.36	8.16244	3.51896	0.00855525	0.821888
1835.97	8.20916	3.23938	0.0128878	1.00853
1836.59	9.20974	3.80394	0.0063415	0.869599
1837.2	8.27042	3.58054	0.0062076	1.0634
1837.81	8.31098	3.67655	0.0110988	0.869133
1838.42	8.12371	3.74193	0.0103248	0.630469
1839.04	8.46311	3.65611	0.00621441	1.07455
1839.65	8.16478	3.80559	0.00495837	1.24053
1840.26	8.93613	3.56396	0.0101334	0.833236
1840.88	8.10134	3.72233	0.00878117	1.17225
1841.49	8.19044	3.39161	0.00350649	0.712751
1842.1	8.70708	3.68274	0.00360697	1.0656
1842.72	7.80412	3.66676	0.00746435	0.608357
1843.33	8.96693	3.41555	0.00654333	1.29773
1843.95	8.11698	3.42482	0.00284991	0.61921
1844.56	8.63782	3.7177	0.0040207	0.536512
1845.18	8.59741	3.84184	0.00450405	1.04328
1845.79	8.03994	3.84233	0.00334941	0.809749
1846.41	8.4476	3.77174	0.00831195	0.77031
1847.02	8.01466	3.85504	0.00901238	0.831746
1847.64	8.92719	3.95376	0.00298093	0.870209
1848.25	7.90136	3.77243	0.00592944	1.17254
1848.87	8.60868	3.92778	0.00378015	0.888763
1849.49	8.30077	3.95331	0.00466994	0.741208
1850.1	8.14581	4.05988	0.0066899	0.659161
1850.72	8.6246	3.9552	0.00908547	0.440478
1851.34	7.8251	3.84503	0.007527	0.705622
1851.95	8.5465	3.24001	0.00977997	0.963141
1852.57	8.31857	3.8115	0.0117145	0.601368
1853.19	8.87724	3.97163	0.0145927	0.836233
1853.81	8.46781	3.8917	0.0110404	1.04515
1854.43	8.34835	3.97888	0.0030266	0.794375
1855.04	8.49198	3.88159	0.00411678	0.858754
1855.66	8.09565	3.79689	0.00509475	1.00623
1856.28	8.14969	3.72875	0.00864128	0.652863
1856.9	8.9244	4.02116	0.0105111	0.63958
1857.52	7.87776	4.02762	0.00953285	1.03836
1858.14	8.9006	3.78822	0.0123751	0.682502
1858.76	8.21322	3.96776	0.00716324	0.592266
1859.38	8.41209	4.22662	0.00638013	1.15047
1860	8.83916	3.79887	0.00558539	0.98773
1860.62	7.82049	3.76608	0.0104247	0.886237
1861.24	9.30201	3.96706	0.00557106	1.10166
1861.86	7.89684	4.00175	0.00550118	1.06904
1862.48	8.64114	3.98554	0.0122016	1.43887
1863.1	7.84379	4.20006	0.00597663	1.26935
1863.72	9.06301	4.064	0.00634929	0.544069
1864.34	8.03153	4.01338	0.00441432	0.871084
1864.96	8.88461	4.17181	0.0106641	0.637591
1865.59	8.78583	4.15353	0.0109925	1.33841
1866.21	7.69229	4.04367	0.00432966	1.12474
1866.83	9.82659	3.97862	0.0115925	0.618251
1867.45	7.48211	4.14665	0.0116454	0.557771
1868.07	9.99806	3.48627	0.00434748	0.667897
1868.7	7.27764	4.22948	0.00533313	0.75879
1869.32	10.0345	4.37004	0.00225693	0.994222
1869.94	8.05346	4.15902	0.0101489	0.945966
1870.57	9.34456	3.63416	0.00603454	0.763414
1871.19	9.31221	3.98531	0.00582023	0.69827
1871.81	7.86403	4.17608	0.00575086	0.872731
1872.44	9.68556	3.72942	0.00887139	0.870554
1873.06	7.95914	3.98299	0.0123806	0.73973
1873.69	8.85053	4.25396	0.013981	0.766233
1874.31	8.9028	4.3646	0.00790408	0.861757
1874.94	8.44298	4.21997	0.00956552	0.76982
1875.56	9.80598	4.1948	0.00845616	1.17853
1876.19	7.85514	4.0071	0.00988024	0.571726
1876.81	10.0416	4.11741	0.0127448	0.889762
1877.44	7.63507	4.17188	0.00978937	0.979337
1878.06	10.1136	4.18353	0.0192994	1.06207
1878.69	7.52995	3.96074	0.0077808	1.54348
1879.32	9.60402	4.37173	0.00262303	0.961355
1879.94	8.99494	4.50627	0.0061768	1.00651
1880.57	8.50811	4.38047	0.0134798	0.817037
1881.2	9.49549	4.17552	0.0149347	1.21133
1881.82	8.34255	4.286	0.00947302	0.64003
1882.45	9.43376	4.21783	0.0102632	0.89864
1883.08	8.07592	4.10265	0.00741589	0.764408
1883.71	9.38489	3.41752	0.00932756	0.853632
1884.33	7.9045	3.85457	0.00762114	0.734395
1884.96	9.57658	4.2273	0.00523186	0.995222
1885.59	8.98278	4.27049	0.0117007	0.948469
1886.22	7.88863	4.22322	0.0213152	0.786078
1886.85	9.89506	3.75068	0.0170177	1.67358
1887.48	7.90295	3.97779	0.00745109	1.12603
1888.11	9.6284	3.88547	0.00831564	0.904868
1888.74	8.11671	3.59922	0.0064529	0.907637
1889.37	9.26301	4.07421	0.00502613	1.11688
1890	9.6868	4.23016	0.0071478	1.39336
1890.63	7.87042	4.07619	0.00930911	1.05775
1891.26	9.71478	4.48877	0.0105448	0.748163
1891.89	7.85739	4.243	0.00743353	0.941251
1892.52	9.48283	4.57277	0.00973282	0.727702
1893.15	8.68004	4.60033	0.00793774	0.895547
1893.78	8.74462	4.58279	0.00442765	1.06657
1894.41	9.66095	4.27628	0.0053269	0.870848
1895.04	8.17162	4.31215	0.003846	0.801272
1895.67	9.21233	4.3823	0.00536286	0.916368
1896.31	8.05331	4.51352	0.0130048	0.986539
1896.94	8.50773	4.44759	0.0151716	1.03307
1897.57	8.30729	3.7679	0.00410908	1.01015
1898.2	9.12237	4.10811	0.00705757	0.864399
1898.84	8.39928	4.25343	0.00937204	0.692235
1899.47	8.41692	3.8573	0.0120334	0.885669
1900.1	8.92599	3.65056	0.0177359	1.04505
1900.74	8.40986	4.30461	0.0148154	0.816643
1901.37	9.28653	3.98246	0.0105251	1.31304
1902	8.04647	4.31189	0.00476992	0.805556
1902.64	9.52203	4.33283	0.0127831	0.627488
1903.27	8.80389	4.24117	0.00922638	0.52681
1903.91	8.0572	4.65102	0.0100027	0.959723
1904.54	9.11422	3.86636	0.0100756	1.42605
1905.18	7.87327	3.88705	0.0157734	1.31995
1905.81	8.58961	4.20117	0.0221498	1.02975
1906.45	7.84212	4.55599	0.00480178	0.902826
1907.08	8.0103	4.55788	0.00884893	1.21823
1907.72	8.39742	4.61758	0.00523607	0.700945
1908.35	7.73523	4.60014	0.00400462	1.10802
1908.99	8.46235	4.5639	0.00781311	0.838191
1909.63	8.28575	4.60789	0.0129196	1.04321
1910.26	8.20802	4.54526	0.00884093	1.49353
1910.9	8.42134	4.2715	0.0114099	1.25978
1911.54	7.80754	4.47277	0.0113942	0.74632
1912.18	8.7905	4.3942	0.014855	1.10176
1912.81	8.59589	4.13582	0.0107377	0.697924
1913.45	8.0959	4.14035	0.00804275	0.886646
1914.09	8.33399	4.49027	0.0076048	0.707891
1914.73	8.17739	3.82577	0.00698607	1.175
1915.37	8.2683	3.5327	0.00480404	1.34293
1916	8.30199	3.76348	0.00976225	1.04176
1916.64	7.38405	4.42849	0.010737	0.969056
1917.28	8.31083	4.40585	0.0126378	1.08329
1917.92	7.3651	4.44486	0.00343221	1.06639
1918.56	7.15659	4.34403	0.00930114	1.30294
1919.2	7.64922	3.98922	0.00576079	0.664893
1919.84	7.20461	4.14353	0.00827951	1.22835
1920.48	7.5933	4.14401	0.01274	0.819661
1921.12	7.05893	4.75024	0.00798802	0.927164
1921.76	7.23502	4.49788	0.0120202	1.37741
1922.4	7.50832	4.42085	0.00398467	0.890149
1923.04	7.14038	4.70992	0.00616026	0.85891
1923.68	7.69466	4.75168	0.00987549	1.06359
1924.32	7.11789	4.38736	0.0081187	1.12334
1924.97	7.55281	4.71821	0.0062208	0.910763
1925.61	7.50945	5.0134	0.0105025	0.786871
1926.25	7.44011	4.93933	0.0145481	0.956632
1926.89	7.53038	4.51711	0.0182484	0.741663
1927.53	6.77926	4.34355	0.013365	0.886502
1928.18	7.68077	4.17838	0.0115456	0.897382
1928.82	7.17828	3.92089	0.0113286	1.39969
1929.46	7.19273	3.88436	0.0164029	0.985519
1930.11	7.50309	4.28001	0.0101607	0.943846
1930.75	6.43266	4.40386	0.0100096	0.880729
1931.39	6.89815	3.55159	0.0113432	0.835016
1932.04	6.78839	4.26604	0.00658975	0.860326
1932.68	6.3867	4.32533	0.00851294	1.32323
1933.33	6.51574	4.26109	0.00694066	1.00298
1933.97	6.30168	3.9635	0.0164176	1.38546
1934.61	6.54302	4.59589	0.00684273	0.998197
1935.26	6.14124	3.79506	0.00664731	1.30848
1935.9	6.78872	4.59356	0.0108153	0.829339
1936.55	5.75909	4.7699	0.0102034	0.761782
1937.2	6.29761	4.64745	0.00720587	0.940158
1937.84	6.88936	4.55158	0.00710083	0.991877
1938.49	5.77026	4.7808	0.0114177	0.78584
1939.13	6.28265	4.69188	0.0144805	0.867194
1939.78	6.14375	5.03611	0.0176366	0.938759
1940.43	5.91736	4.40011	0.0151346	1.10713
1941.07	6.3361	4.96927	0.0121212	1.1493
1941.72	5.89434	4.81557	0.00667719	1.52343
1942.37	6.02737	4.79859	0.00493102	0.965993
1943.02	5.93776	4.16211	0.00560649	0.726408
1943.66	5.73412	4.24972	0.00828204	1.14329
1944.31	5.95649	4.36738	0.00653771	0.934431
1944.96	6.16422	4.44716	0.00920004	0.821582
1945.61	5.55367	4.02153	0.00511453	1.1475
1946.26	5.79166	4.14095	0.00910523	0.902995
1946.91	5.98849	4.03591	0.0159988	0.834877
1947.56	5.46996	3.75666	0.0124631	1.13069
1948.2	5.80003	4.42203	0.0137513	1.19175
1948.85	5.41389	4.86872	0.0109742	0.762169
1949.5	5.86236	4.49349	0.00702004	0.681582
1950.15	5.55414	4.79506	0.00495086	0.788107
1950.8	5.2568	4.20993	0.0143487	1.10978
1951.45	5.59561	4.10401	0.0116512	1.44566
1952.1	4.69342	5.13571	0.0159859	1.33769
1952.76	5.7065	4.76292	0.0159985	1.07477
1953.41	5.12607	4.96058	0.0238024	1.16478
1954.06	4.74367	4.69687	0.0188612	1.2091
1954.71	5.14082	4.71699	0.0106127	0.806086
1955.36	4.93396	5.34419	0.00702876	0.781565
1956.01	4.81681	5.32988	0.00968145	0.952849
1956.67	4.90667	4.70782	0.00446291	1.10637
1957.32	4.85695	4.90715	0.00603467	0.810758
1957.97	4.50224	4.86593	0.010074	1.01589
1958.62	4.71992	4.86386	0.0123787	1.13245
1959.28	4.78148	4.40968	0.00940798	1.02195
1959.93	4.71296	4.55011	0.0274822	0.68971
1960.58	4.35407	4.65076	0.0103357	0.789463
1961.24	4.75713	4.27199	0.0132793	1.02279
1961.89	4.4141	4.30004	0.0199618	1.24354
1962.54	4.40125	3.7312	0.0168072	0.87047
1963.2	4.25338	4.03402	0.0107146	0.605698
1963.85	4.31967	4.94331	0.0113711	0.954672
1964.51	4.13808	5.29735	0.019335	0.936694
1965.16	4.02148	4.40843	0.0165284	1.60719
1965.82	4.34854	4.91103	0.0142204	1.44108
1966.47	3.78006	4.38364	0.0100649	1.25644
1967.13	3.98819	4.67379	0.00626478	0.771194
1967.78	3.96761	4.61586	0.00987543	0.925229
1968.44	3.68647	4.84771	0.0108838	1.08741
1969.1	3.71819	5.39827	0.00885112	0.680213
1969.75	3.95921	5.41813	0.0101821	0.943345
1970.41	3.6845	4.67851	0.0115482	1.11962
1971.07	3.34696	5.02082	0.0175035	0.755819
1971.72	3.85921	5.30809	0.0172695	1.16428
1972.38	3.15789	5.24268	0.0146331	1.05762
1973.04	3.63545	5.12287	0.0177047	0.661238
1973.7	3.33105	4.73468	0.0142255	0.787836
1974.35	3.16741	4.6101	0.0092245	0.953164
1975.01	3.27758	5.22219	0.00824059	0.928938
1975.67	3.17476	4.90805	0.0110862	0.835506
1976.33	3.13732	4.03464	0.00907911	1.26849
1976.99	2.96505	4.82474	0.0113346	0.787286
1977.65	3.05321	4.60743	0.0169561	0.819091
1978.31	2.89032	4.11326	0.0105324	0.87384
1978.97	2.95	4.28571	0.0193588	0.64886
1979.63	2.6672	4.23735	0.0232523	1.12213
1980.29	2.90994	4.62242	0.0224428	0.894887
1980.95	2.73114	4.48856	0.00782405	1.20116
1981.61	2.52234	4.72678	0.00880213	0.940386
1982.27	2.69624	4.91989	0.0107656	0.794317
1982.93	2.77086	5.2376	0.0169101	1.03339
1983.59	2.32914	4.93202	0.0180487	0.887318
1984.25	2.65046	4.61055	0.00778316	0.943624
1984.91	2.15512	5.66978	0.0112886	0.760738
1985.57	2.56706	5.5419	0.0166719	0.906786
1986.24	2.35536	5.47848	0.0177874	0.849848
1986.9	2.06519	5.26655	0.0116609	0.995127
1987.56	2.41564	5.08459	0.0141503	0.820603
1988.22	1.92986	5.08912	0.00786147	0.700943
1988.89	2.33995	5.03625	0.0130039	0.772595
1989.55	1.94363	5.27287	0.00789153	0.755012
1990.21	1.94367	4.73094	0.00798982	0.95084
1990.88	2.14638	5.24659	0.0139504	1.00604
1991.54	1.84842	4.45819	0.00674754	0.657186
1992.2	1.88614	4.92446	0.00271913	0.980313
1992.87	1.77333	4.91282	0.007311	0.786953
1993.53	1.96618	4.63267	0.00824593	0.892382
1994.2	1.71109	3.91637	0.0130011	1.22234
1994.86	1.71171	5.018	0.00885973	0.978827
1995.53	1.71925	5.02454	0.0131447	1.10511
1996.19	1.67191	4.77584	0.0201585	0.898037
1996.86	1.53713	4.26923	0.0131151	0.741086
1997.52	1.5836	4.48661	0.0153729	0.555413
1998.19	1.52256	5.40201	0.0200794	1.08886
1998.86	1.59375	5.63587	0.00806698	0.663948
1999.52	1.35745	5.48734	0.010329	0.935629
2000.19	1.55968	5.56121	0.0134092	0.834253
2000.86	1.3507	5.71227	0.0120004	0.801323
2001.52	1.42905	4.83015	0.00627267	0.563185
2002.19	1.33049	5.50582	0.0178643	1.26233
2002.86	1.31495	5.5112	0.0198362	0.919563
2003.53	1.31855	5.31964	0.0149801	0.874025
2004.19	1.21253	5.22762	0.0155558	0.798439
2004.86	1.25337	5.34374	0.0239891	0.642585
2005.53	1.3051	5.11388	0.0133135	0.743862
2006.2	1.07992	5.10761	0.0174698	0.871582
2006.87	1.28328	5.17271	0.0172552	0.952432
2007.54	1.06781	5.02884	0.00869163	0.790049
2008.21	1.22332	4.70305	0.0158979	0.810689
2008.88	0.980054	5.01669	0.0176053	0.642539
2009.54	1.17304	4.10727	0.0123922	0.661209
2010.21	1.00303	5.1433	0.0221469	0.842545
2010.88	1.13268	4.70084	0.0115028	1.05705
2011.56	1.00572	5.25295	0.0155596	0.931486
2012.23	0.995882	4.99432	0.00601406	0.826335
2012.9	0.959849	5.34225	0.00969746	1.1704
2013.57	0.9637	5.42491	0.0144815	0.805921
2014.24	0.929925	5.36889	0.00997455	0.670322
2014.91	0.900567	5.84127	0.0103936	0.768872
2015.58	0.910317	5.66247	0.017321	0.575441
2016.25	0.889939	5.56815	0.0155497	0.947613
2016.93	0.870135	5.69848	0.008754	0.754693
2017.6	0.802072	5.5035	0.0157072	1.10141
2018.27	0.868667	5.66538	0.00554727	0.502063
2018.94	0.799621	5.11328	0.00752267	0.774957
2019.62	0.856269	5.72455	0.0126965	0.802343
2020.29	0.805178	5.39156	0.0128246	0.766313
2020.96	0.758369	5.41363	0.0170322	0.886344
2021.64	0.820625	5.44909	0.0134333	0.605881
2022.31	0.748105	5.37031	0.0197104	0.798214
2022.99	0.768637	5.33166	0.00795926	0.775325
2023.66	0.694182	4.49033	0.0166395	0.903228
2024.34	0.724347	4.91338	0.0199768	1.22047
2025.01	0.67614	4.29782	0.0142865	0.677169
2025.69	0.720658	4.66791	0.00896352	0.814791
2026.36	0.668362	5.57458	0.00858131	0.593248
2027.04	0.708914	4.74578	0.00881408	0.737772
2027.71	0.624359	5.23593	0.0225771	0.597296
2028.39	0.662327	5.51206	0.0138256	0.799566
2029.06	0.663756	5.98488	0.0189463	0.473145
2029.74	0.605241	6.08602	0.0228131	1.00304
2030.42	0.627186	5.6129	0.00963755	0.872884
2031.09	0.58603	5.29879	0.0227063	0.8268
2031.77	0.606137	5.69348	0.0166249	0.732436
2032.45	0.589686	5.83957	0.0169998	0.725663
2033.13	0.561732	5.83873	0.0346755	0.846858
2033.8	0.575763	5.88437	0.0162211	0.531549
2034.48	0.563176	5.75631	0.0167788	0.719149
2035.16	0.529168	5.94092	0.0117564	0.761768
2035.84	0.534661	5.91592	0.013983	0.637769
2036.52	0.525501	5.17135	0.022059	0.825206
2037.2	0.498126	5.25229	0.0134011	0.915702
2037.88	0.494941	5.12971	0.0124994	0.751404
2038.56	0.483105	5.35857	0.0181249	0.408757
2039.24	0.501556	5.42088	0.0199365	0.507362
2039.92	0.472656	5.00172	0.0164733	0.649832
2040.6	0.437406	4.78648	0.0202017	0.606697
2041.28	0.450985	5.54176	0.00293815	0.818134
2041.96	0.487614	5.34706	0.0115708	0.875553
2042.64	0.413317	5.49317	0.0185458	0.994504
2043.32	0.427079	6.07404	0.015055	0.910731
2044	0.396207	6.00797	0.00913545	0.542898
2044.68	0.428844	5.74839	0.0248915	0.67887
2045.36	0.401911	6.09057	0.0260676	0.476768
2046.04	0.369722	6.23705	0.0205976	0.688763
2046.73	0.390958	5.97896	0.0114826	1.0068
2047.41	0.395727	5.67391	0.012378	0.790291
2048.09	0.440469	5.90032	0.018005	0.81315
2048.77	0.341145	6.23194	0.0199561	0.693918
2049.46	0.394195	6.04304	0.0226173	0.756166
2050.14	0.350372	5.62469	0.0189775	0.515129
2050.82	0.367695	6.31692	0.00938212	0.813951
2051.51	0.329197	5.39968	0.0101061	0.503225
2052.19	0.381592	6.07205	0.0150791	0.825168
2052.88	0.318702	5.7228	0.0156254	0.59612
2053.56	0.330461	5.25342	0.0127847	0.729983
2054.24	0.294071	5.64391	0.0147884	0.576495
2054.93	0.32364	5.31919	0.0144021	0.813658
2055.61	0.309451	4.71775	0.0156841	0.676987
2056.3	0.312876	6.14602	0.0220882	0.601036
2056.99	0.286054	5.57631	0.0205843	0.618802
2057.67	0.310658	5.95654	0.0265002	0.844948
2058.36	0.270772	6.04601	0.0101342	0.51925
2059.04	0.308814	6.29122	0.0138896	0.664744
2059.73	0.280877	6.72134	0.0201435	0.632943
2060.42	0.300767	6.7117	0.0177347	0.664504
2061.1	0.28311	6.9271	0.0207531	0.496699
2061.79	0.264854	6.57223	0.0218133	0.500324
2062.48	0.293358	6.10979	0.0173929	0.545439
2063.17	0.245312	6.21621	0.0245112	0.575812
2063.85	0.276303	6.74509	0.0250636	0.428416
2064.54	0.252797	6.61528	0.0115715	0.707023
2065.23	0.263064	6.77795	0.0098989	1.19284
2065.92	0.246362	5.94263	0.00959454	0.522986
2066.61	0.26164	6.24274	0.0169027	0.574945
2067.3	0.235337	5.93436	0.0178532	0.546945
2067.99	0.251339	5.8899	0.00985751	0.618223
2068.67	0.247466	5.74569	0.0114538	0.579063
2069.36	0.232718	5.74571	0.0268773	0.602852
2070.05	0.223173	5.94166	0.01979	0.597866
2070.74	0.239917	4.84505	0.0201971	0.528363
2071.43	0.225719	5.89946	0.0166133	0.929763
2072.13	0.211048	5.98483	0.0147929	0.533211
2072.82	0.204781	6.77698	0.014255	0.435168
2073.51	0.226318	6.64134	0.0281856	0.421078
2074.2	0.197886	6.80117	0.0144148	0.474001
2074.89	0.21088	6.63971	0.0155811	0.581822
2075.58	0.196789	5.95167	0.0127337	0.614099
2076.27	0.202579	6.62953	0.0265053	0.637888
2076.97	0.173024	6.90456	0.0147778	0.622008
2077.66	0.181367	7.13783	0.0171042	0.849247
2078.35	0.177652	7.0526	0.00815434	0.586082
2079.04	0.176941	6.49109	0.0137341	0.420776
2079.74	0.184772	6.9459	0.0183602	0.566757
2080.43	0.155146	7.46664	0.0168234	0.628313
2081.12	0.186485	6.13048	0.0248803	0.633003
2081.82	0.161307	6.29019	0.025771	0.547277
2082.51	0.167153	6.95956	0.0280929	0.429342
2083.21	0.175745	6.04681	0.01881	0.493919
2083.9	0.154423	6.61411	0.0334409	0.413864
2084.6	0.176273	6.65051	0.0173377	0.563284
2085.29	0.158288	5.65384	0.017809	0.320482
2085.99	0.159345	5.16962	0.016643	0.483493
2086.68	0.157137	6.24787	0.0168916	0.577861
2087.38	0.160738	6.94942	0.00859987	0.609697
2088.07	0.15463	7.33157	0.019906	0.648358
2088.77	0.143651	7.00059	0.0224748	0.556241
2089.47	0.156078	7.4877	0.0125003	0.441825
2090.16	0.136969	7.24614	0.00644811	0.441215
2090.86	0.138618	7.13612	0.0139714	0.381141
2091.56	0.142528	7.22252	0.0165864	0.597058
2092.25	0.136383	7.89338	0.00848999	0.391309
2092.95	0.132812	8.05464	0.0157989	0.523261
2093.65	0.115656	8.26169	0.010848	0.60361
2094.35	0.122458	7.82349	0.0188486	0.626185
2095.04	0.126793	7.27393	0.0151679	0.623664
2095.74	0.121872	7.48283	0.0191818	0.36946
2096.44	0.130304	6.60625	0.0236409	0.465442
2097.14	0.119946	6.85904	0.0148221	0.346811
2097.84	0.121401	6.69793	0.0121759	0.497821
2098.54	0.117313	6.81906	0.0154945	0.522762
2099.24	0.128523	6.83809	0.0339048	0.608089
2099.94	0.119843	6.58585	0.0151428	0.587672
2100.64	0.114628	5.84659	0.0244932	0.568797
2101.34	0.117621	5.83048	0.0340057	0.461636
2102.04	0.110515	6.67276	0.0249442	0.437211
2102.74	0.111059	7.58238	0.0250682	0.424917
2103.44	0.100748	7.25087	0.0118966	0.39066
2104.14	0.112912	6.89376	0.0211965	0.393226
2104.84	0.0999163	7.59405	0.0221657	0.59047
2105.55	0.0990982	8.30698	0.0250182	0.456789
2106.25	0.101656	8.94	0.0270841	0.42032
2106.95	0.094481	9.08701	0.027654	0.273338
2107.65	0.0872131	8.71477	0.0140436	0.493082
2108.36	0.0931174	8.544	0.0199728	0.523662
2109.06	0.0942751	8.89707	0.0153879	0.341391
2109.76	0.084828	8.2873	0.0194212	0.496353
2110.46	0.0855042	8.20175	0.0231893	0.446041
2111.17	0.0857686	7.33858	0.017801	0.404969
2111.87	0.084649	7.49723	0.0139453	0.46233
2112.58	0.0816342	8.19843	0.0401532	0.500863
2113.28	0.0812438	7.8185	0.0269534	0.456381
2113.99	0.0811955	7.17138	0.0119031	0.324196
2114.69	0.0750702	7.08865	0.00714237	0.525334
2115.39	0.0765275	5.90594	0.0149738	0.297102
2116.1	0.0768398	5.81849	0.0106032	0.561275
2116.81	0.0742746	6.89468	0.0179003	0.306216
2117.51	0.0677112	7.50373	0.0404263	0.536709
2118.22	0.0741246	7.90408	0.0176366	0.388172
2118.92	0.0633434	7.63145	0.0234825	0.514199
2119.63	0.0615201	8.91561	0.0139448	0.221578
2120.34	0.0603061	8.4403	0.017582	0.393888
2121.04	0.0596743	7.44879	0.0316122	0.477409
2121.75	0.0582288	7.90918	0.0108573	0.37627
2122.46	0.0643853	8.80955	0.013949	0.314466
2123.17	0.0597139	8.50943	0.0159579	0.307067
2123.87	0.0592123	9.43118	0.0111015	0.463016
2124.58	0.0584976	8.71399	0.0078949	0.416946
2125.29	0.0509161	8.52083	0.0230078	0.392139
2126	0.0553353	8.96382	0.0186317	0.382362
2126.71	0.0569941	8.66332	0.033427	0.474733
2127.42	0.0492666	8.33725	0.019925	0.335984
2128.13	0.0509517	7.87787	0.0252349	0.451496
2128.83	0.0518839	7.57121	0.0156488	0.443354
2129.54	0.0464849	7.78946	0.0185801	0.321254
2130.25	0.0455757	7.07207	0.0238485	0.351679
2130.96	0.046136	6.72836	0.0330209	0.28145
2131.68	0.0495638	6.50778	0.012731	0.300934
2132.39	0.0459692	7.82404	0.0221535	0.4555
2133.1	0.0459247	8.07372	0.032835	0.482058
2133.81	0.0434952	8.75304	0.0279705	0.427887
2134.52	0.0445976	9.05411	0.0267867	0.339809
2135.23	0.0422129	9.2877	0.011652	0.279465
2135.94	0.0425496	8.94966	0.0135357	0.302064
2136.66	0.0395522	9.09869	0.0157357	0.311021
2137.37	0.0396914	8.83232	0.0110621	0.468157
2138.08	0.0400727	9.2261	0.0302055	0.432987
2138.79	0.0377007	9.50009	0.0241878	0.369328
2139.51	0.0370653	8.70577	0.00567676	0.285136
2140.22	0.0378343	8.35568	0.0192484	0.358607
2140.93	0.0350107	8.22029	0.022077	0.362625
2141.65	0.0365114	8.56432	0.0175333	0.272696
2142.36	0.0319596	8.371	0.0134414	0.396306
2143.07	0.0351938	8.3504	0.0482808	0.283302
2143.79	0.0331257	8.15692	0.0259422	0.490143
2144.5	0.0336067	7.47228	0.0127831	0.400288
2145.22	0.0316937	8.59329	0.0152569	0.444277
2145.93	0.0288983	8.92332	0.012672	0.310807
2146.65	0.0325849	7.26658	0.0297219	0.370517
2147.37	0.0265489	8.13881	0.0174745	0.412093
2148.08	0.0268751	7.8713	0.0175516	0.312879
2148.8	0.0274683	9.71349	0.0150903	0.44706
2149.51	0.0277861	9.12306	0.022058	0.434185
2150.23	0.0266734	9.51323	0.0149248	0.310989
2150.95	0.0256877	9.49057	0.027177	0.295938
2151.66	0.0253237	9.21629	0.0139027	0.286454
2152.38	0.0253922	9.32698	0.0295407	0.273022
2153.1	0.023793	9.46132	0.0131263	0.292129
2153.82	0.0236429	9.20336	0.0189039	0.287119
2154.53	0.0241191	9.61423	0.0157518	0.288465
2155.25	0.0230296	8.97954	0.0216382	0.2603
2155.97	0.0207726	9.35165	0.0216178	0.447543
2156.69	0.0233914	9.04411	0.0153626	0.374033
2157.41	0.0210603	8.31596	0.0191968	0.386298
2158.13	0.0210143	8.02831	0.0250969	0.362951
2158.85	0.0214264	8.64745	0.0294802	0.351892
2159.57	0.0180087	9.10614	0.0254065	0.328768
2160.29	0.0176102	8.56582	0.0239482	0.264863
2161.01	0.0175205	10.0828	0.0269926	0.264379
2161.73	0.0179465	9.79851	0.0115946	0.313823
2162.45	0.0152486	8.38688	0.0257082	0.256138
2163.17	0.0196893	8.74841	0.0104309	0.281121
2163.89	0.016354	8.38381	0.0188274	0.385161
2164.61	0.0153352	8.22018	0.0237428	0.260496
2165.33	0.0156727	8.55543	0.0161112	0.379043
2166.06	0.0166947	9.17568	0.0221091	0.347675
2166.78	0.0149001	9.19519	0.0227402	0.369182
2167.5	0.0153751	9.65703	0.0158354	0.277543
2168.22	0.0146531	9.70777	0.0281194	0.323554
2168.95	0.0138525	8.96989	0.0309165	0.284293
2169.67	0.0148227	9.80941	0.0370758	0.35043
2170.39	0.0127227	9.22486	0.0282464	0.289998
2171.12	0.0118389	9.77667	0.0180324	0.294395
2171.84	0.0115158	9.93145	0.0174555	0.157071
2172.56	0.0130921	8.42047	0.0187233	0.309561
2173.29	0.0124273	8.65988	0.0238219	0.258513
2174.01	0.00993482	9.60795	0.0306665	0.288886
2174.74	0.0108758	9.63446	0.0285703	0.413117
2175.46	0.0121358	10.1522	0.0214929	0.37329
2176.19	0.0116232	10.3122	0.0226526	0.293689
2176.91	0.00887184	9.68818	0.0133633	0.367507
2177.64	0.0103782	9.03166	0.0316719	0.271825
2178.37	0.00931558	8.86652	0.0405421	0.414858
2179.09	0.00933382	8.67347	0.038093	0.361927
2179.82	0.00964976	9.16238	0.0317997	0.33368
2180.55	0.0104678	9.20254	0.026745	0.214496
2181.27	0.00927921	10.1696	0.02436	0.229319
2182	0.00873668	9.34602	0.0331291	0.243254
2182.73	0.00849618	9.99463	0.0429473	0.309577
2183.45	0.00794832	9.74241	0.0242586	0.258191
2184.18	0.00938053	10.2936	0.0175616	0.224844
2184.91	0.00804384	9.07186	0.0159686	0.339994
2185.64	0.00813731	9.43806	0.0257881	0.408894
2186.37	0.00794851	9.68526	0.0262654	0.374146
2187.1	0.00768979	9.52727	0.0099451	0.320155
2187.83	0.00572412	8.23587	0.0179933	0.287769
2188.56	0.00815324	9.69991	0.0235288	0.272555
2189.28	0.00721627	9.31562	0.0158597	0.275834
2190.01	0.00487333	8.75713	0.0208372	0.258661
2190.74	0.00592404	9.89339	0.0268016	0.242322
2191.48	0.00760895	9.33107	0.0230196	0.318274
2192.21	0.00522259	8.92395	0.0245918	0.240919
2192.94	0.00610979	9.76644	0.0387392	0.351373
2193.67	0.00608833	9.44318	0.0224039	0.310864
2194.4	0.00783662	8.70721	0.0346887	0.258122
2195.13	0.00569842	10.1638	0.0275933	0.153651
2195.86	0.00495947	8.99156	0.0223961	0.281194
2196.59	0.00522205	8.92714	0.0392554	0.442924
2197.33	0.00625078	9.41487	0.0335746	0.411152
2198.06	0.00534284	8.60386	0.0288284	0.35156
2198.79	0.00491675	8.74404	0.0120605	0.275328
2199.53	0.00455013	9.01674	0.0555846	0.242812
2200.26	0.00456651	10.0406	0.0179273	0.286138
2200.99	0.00478001	10.5213	0.0246609	0.271091
2201.73	0.00519641	10.3017	0.0280651	0.258598
2202.46	0.00385096	11.6024	0.0317832	0.302474
2203.19	0.00362114	10.1384	0.0223595	0.304907
2203.93	0.00543621	9.87658	0.0417778	0.287429
2204.66	0.00377496	9.05994	0.0217735	0.293773
2205.4	0.00455223	9.65244	0.0155202	0.259748
2206.13	0.00432748	9.25195	0.013912	0.378715
2206.87	0.00407082	8.64244	0.0148805	0.200336
2207.6	0.00308071	8.28001	0.0161486	0.362589
2208.34	0.00389533	9.09063	0.0250883	0.211132
2209.08	0.00404895	9.47518	0.027141	0.251382
2209.81	0.00326135	9.56186	0.0181764	0.38346
2210.55	0.00311193	9.57995	0.0248983	0.307077
2211.29	0.00397772	8.20174	0.0233243	0.248966
2212.02	0.00303144	9.34112	0.0163907	0.328817
2212.76	0.00285309	9.88916	0.0302611	0.297371
2213.5	0.00331521	9.49256	0.0305277	0.345101
2214.24	0.00198196	9.56272	0.01653	0.257321
2214.98	0.00319984	8.5577	0.05644	0.228808
2215.71	0.00339453	8.99329	0.0345058	0.288443
2216.45	0.00333334	9.08846	0.024693	0.204136
2217.19	0.00257335	8.78329	0.0279192	0.330399
2217.93	0.00249196	9.00108	0.0321623	0.224136
2218.67	0.00287209	9.29084	0.0157671	0.352208
2219.41	0.0022053	9.13264	0.0273069	0.26954
2220.15	0.00195251	9.62388	0.0166858	0.416149
2220.89	0.0029385	9.56906	0.0267211	0.292738
2221.63	0.00324282	9.27484	0.0261308	0.285307
2222.37	0.00254021	9.77682	0.0148717	0.348949
2223.11	0.0020941	9.19417	0.0224739	0.232651
2223.85	0.00196622	9.18963	0.0190206	0.390555
2224.6	0.00236762	9.72215	0.0217672	0.315196
2225.34	0.00282004	9.6948	0.0205406	0.302948
2226.08	0.0014809	9.58219	0.0196905	0.260947
2226.82	0.00267169	9.58617	0.0145202	0.346343
2227.56	0.00219859	9.98445	0.0223562	0.24945
2228.31	0.00263668	9.72565	0.0257903	0.255909
2229.05	0.00282146	8.72091	0.0771901	0.447862
2229.79	0.00206537	8.91435	0.028657	0.24495
2230.54	0.00172618	9.30721	0.0428519	0.205993
2231.28	0.0030166	8.37857	0.0183828	0.298561
2232.02	0.00287666	10.0403	0.0407789	0.311178
2232.77	0.00271513	8.57486	0.0176899	0.219758
2233.51	0.00291237	8.27871	0.0197972	0.314753
2234.26	0.0024354	8.45978	0.0445073	0.326471
2235	0.00188601	7.88129	0.0216576	0.274702
2235.75	0.00246446	8.97615	0.0153632	0.272374
2236.49	0.0015307	7.82841	0.0321278	0.294246
2237.24	0.00211435	8.9134	0.0276242	0.217941
2237.98	0.00247878	9.66396	0.0092236	0.363892
2238.73	0.00189454	8.75946	0.0119297	0.25748
2239.48	0.00163016	9.38679	0.0250287	0.295075
2240.22	0.00251656	9.04267	0.0302784	0.284611
2240.97	0.00203139	9.31578	0.0294684	0.230638
2241.72	0.00253973	9.19958	0.0455787	0.384037
2242.46	0.00260589	7.78835	0.0139644	0.232937
2243.21	0.00174867	7.94022	0.0202868	0.364912
2243.96	0.00130559	9.76061	0.0196369	0.417297
2244.71	0.00183978	9.8094	0.0238992	0.335733
2245.46	0.00163265	9.40164	0.0372717	0.318457
2246.2	0.00178855	10.1102	0.0179895	0.254408
2246.95	0.00147729	9.68356	0.0203399	0.357933
2247.7	0.00266238	9.16669	0.0179614	0.307902
2248.45	0.0014872	9.25174	0.0382892	0.319967
2249.2	0.00137955	9.54496	0.0338033	0.289453
2249.95	0.00184989	9.37991	0.021709	0.244992
2250.7	0.00212858	8.62247	0.0228199	0.25322
2251.45	0.00137342	8.5087	0.0248597	0.165336
2252.2	0.00123083	8.25391	0.0107269	0.310244
2252.95	0.00214151	8.09114	0.0212612	0.201185
2253.7	0.00136578	8.40127	0.0282695	0.315453
2254.45	0.00164119	7.88915	0.0146802	0.328579
2255.21	0.00160713	7.81056	0.0140807	0.362551
2255.96	0.00140059	8.75859	0.0252734	0.347388
2256.71	0.00121837	8.63247	0.0160521	0.281039
2257.46	0.000837743	7.7911	0.0181632	0.211712
2258.22	0.00229439	8.33633	0.0233979	0.230348
2258.97	0.00154542	8.80855	0.0172737	0.434062
2259.72	0.000893808	8.17177	0.0199003	0.277617
2260.47	0.00144627	8.47427	0.0168804	0.169606
2261.23	0.00105835	8.1367	0.0208546	0.214476
2261.98	0.00133575	8.32344	0.0277074	0.435302
2262.74	0.00136932	7.82508	0.0221048	0.392168
2263.49	0.00106611	8.27422	0.0273708	0.238552
2264.25	0.000833511	8.56556	0.0280624	0.347951
2265	0.00100434	8.50082	0.0324634	0.313966
2265.76	0.000881984	8.42165	0.0389706	0.33201
2266.51	0.00106438	9.47721	0.0216355	0.221248
2267.27	0.00112417	9.87869	0.0401937	0.335256
2268.02	0.000947687	9.03593	0.029413	0.304859
2268.78	0.000922613	8.42355	0.0314049	0.32221
2269.53	0.00157454	8.603	0.0243251	0.317447
2270.29	0.000667497	8.07056	0.0160894	0.168466
2271.05	0.0010572	8.57825	0.0165267	0.22454
2271.81	0.000722608	8.51388	0.022055	0.247193
2272.56	0.00212853	8.67919	0.0213409	0.378334
2273.32	0.00124966	8.26663	0.0177313	0.276246
2274.08	0.000483852	7.18481	0.0175592	0.299824
2274.84	0.00122205	7.77946	0.0176223	0.260134
2275.59	0.00113429	7.78572	0.0229616	0.307118
2276.35	0.00205651	7.70218	0.0251949	0.239443
2277.11	0.00138335	8.51179	0.0307793	0.247005
2277.87	0.00140639	8.395	0.0275613	0.355249
2278.63	0.00129352	8.09065	0.0281165	0.304922
2279.39	0.00117258	7.26304	0.0260483	0.275632
2280.15	0.00121373	8.04216	0.0222967	0.261753
2280.91	0.000972314	7.52823	0.0265493	0.303869
2281.67	0.00123772	7.53122	0.0113769	0.288945
2282.43	0.00111025	7.94729	0.0266822	0.248028
2283.19	0.000921082	8.49087	0.0229477	0.274786
2283.95	0.00121235	7.83229	0.0276298	0.265961
2284.72	0.000702067	7.90183	0.0266547	0.282124
2285.48	0.00084653	8.06427	0.0195929	0.30268
2286.24	0.000977666	8.49931	0.0197647	0.256367
2287	0.0010262	8.33774	0.0221337	0.287916
2287.76	0.000945519	8.66578	0.0458596	0.315141
2288.53	0.00142285	7.8077	0.0353299	0.300953
2289.29	0.00103238	7.72019	0.0223758	0.239273
2290.05	0.000886883	7.54468	0.0120591	0.230741
2290.82	0.00115353	8.25961	0.0194379	0.461045
2291.58	0.00187045	8.85458	0.0267287	0.31822
2292.34	0.00126069	8.5079	0.0313479	0.221565
2293.11	0.000967266	8.45436	0.035541	0.251783
2293.87	0.00118777	8.57563	0.0228385	0.218249
2294.64	0.00153529	8.00643	0.0332342	0.20773
2295.4	0.00105976	7.84491	0.0239408	0.256693
2296.17	0.00150212	7.20441	0.0331568	0.215914
2296.93	0.000851269	7.69608	0.0158713	0.220968
2297.7	0.00123052	6.98881	0.0171017	0.34647
2298.47	0.000622127	8.03161	0.0193275	0.18459
2299.23	0.000873162	7.84629	0.0291659	0.219145
2300	0.000509665	7.22762	0.0336372	0.183235
2300.76	0.00130068	6.96818	0.0139615	0.305732
2301.53	0.00100514	6.94629	0.031782	0.206334
2302.3	0.00123232	7.41117	0.0246854	0.290657
2303.07	0.00124088	7.49573	0.0244902	0.335581
2303.83	0.00159741	7.9074	0.0284064	0.215057
2304.6	0.00105218	7.54414	0.0238093	0.282497
2305.37	0.00106444	6.97482	0.0273835	0.21195
2306.14	0.00132633	7.59225	0.021283	0.31318
2306.91	0.00104357	7.77379	0.0283232	0.202574
2307.68	0.00175563	7.43245	0.0163922	0.25066
2308.45	0.00180178	8.19465	0.0303909	0.211201
2309.22	0.00111021	7.44004	0.0260997	0.218196
2309.99	0.00124991	7.57133	0.0190948	0.184623
2310.76	0.000873502	8.14667	0.0312318	0.300707
2311.53	0.00126095	8.1048	0.035042	0.19459
2312.3	0.00128804	8.36068	0.0196709	0.30503
2313.07	0.00184186	7.95772	0.0435917	0.300968
2313.84	0.00141557	8.1102	0.0379011	0.236419
2314.61	0.0011331	7.78632	0.0180865	0.356693
2315.38	0.00104327	6.65781	0.0163441	0.224761
2316.15	0.00147757	7.13153	0.0203387	0.193451
2316.93	0.00130677	7.55546	0.0318198	0.196276
2317.7	0.002179	7.36682	0.0359947	0.205896
2318.47	0.00133588	7.03885	0.0282044	0.235506
2319.24	0.00184575	6.92699	0.0220003	0.199057
2320.02	0.00151992	7.14634	0.0168642	0.237981
2320.79	0.00160479	6.7499	0.0295686	0.170454
2321.57	0.00101719	6.35768	0.031363	0.221274
2322.34	0.00125065	6.70756	0.0177434	0.249544
2323.11	0.00138861	7.40377	0.0244671	0.33373
2323.89	0.00211652	6.96011	0.0161954	0.190783
2324.66	0.00142157	7.54384	0.0254626	0.26065
2325.44	0.00240449	7.46207	0.0303377	0.284333
2326.21	0.0025395	6.90967	0.0318753	0.215265
2326.99	0.00171381	7.09567	0.0161696	0.22338
2327.76	0.00209545	7.46825	0.0200516	0.227604
2328.54	0.00218251	6.57403	0.0229219	0.231208
2329.32	0.00354973	7.1356	0.0163414	0.172234
2330.09	0.00187164	7.11271	0.0324294	0.147907
2330.87	0.0015319	7.07535	0.0223117	0.215005
2331.65	0.00340099	7.52114	0.0259532	0.202574
2332.42	0.0016801	6.89659	0.0208497	0.163434
2333.2	0.00133195	6.8503	0.0413308	0.154063
2333.98	0.00298317	6.93316	0.0258559	0.200954
2334.76	0.00268431	6.97128	0.0227561	0.215789
2335.54	0.00214911	7.35249	0.0170024	0.188308
2336.31	0.00119803	7.16484	0.0336524	0.238833
2337.09	0.00560143	7.4112	0.0251307	0.268087
2337.87	0.00277325	6.4803	0.0262037	0.202638
2338.65	0.00370546	6.93984	0.0170682	0.178665
2339.43	0.00364426	6.98625	0.0211502	0.238515
2340.21	0.00334874	6.34197	0.0200792	0.280724
2340.99	0.00414847	6.37447	0.0313224	0.159096
2341.77	0.00385162	6.61754	0.021196	0.160905
2342.55	0.00395759	6.95877	0.0354714	0.212987
2343.33	0.00238762	6.62243	0.0218682	0.242158
2344.12	0.00554829	6.9217	0.0282312	0.168539
2344.9	0.00626286	7.06885	0.0240746	0.213278
2345.68	0.00382767	6.69973	0.0303797	0.183101
2346.46	0.00429433	6.8532	0.0296875	0.204175
2347.24	0.00372793	6.35186	0.0150611	0.174756
2348.03	0.00267454	6.11397	0.026095	0.170165
2348.81	0.00495492	6.9348	0.0200696	0.186521
2349.59	0.00437312	6.56219	0.0314385	0.137157
2350.37	0.004488	6.1689	0.0304507	0.187356
2351.16	0.00829837	6.38989	0.0241048	0.167837
2351.94	0.00567956	6.76277	0.0158393	0.244713
2352.73	0.0062797	6.70437	0.0200055	0.182468
2353.51	0.0096041	6.545	0.0216072	0.181686
2354.3	0.00364748	6.89735	0.0257546	0.21107
2355.08	0.0060074	6.64149	0.0225335	0.191615
2355.87	0.00691993	6.86171	0.0287217	0.224242
2356.65	0.00635155	6.87008	0.0114917	0.193928
2357.44	0.00752305	6.8689	0.0224788	0.181546
2358.22	0.00813224	6.74128	0.0263342	0.143367
2359.01	0.0037121	6.34041	0.0284995	0.210334
2359.8	0.00518722	6.06694	0.0311449	0.164486
2360.58	0.00880844	6.71402	0.0429028	0.166512
2361.37	0.00530569	6.53001	0.0404271	0.260168
2362.16	0.00996681	6.44521	0.0268568	0.134395
2362.94	0.0108779	6.27684	0.0431371	0.210194
2363.73	0.00697924	6.12747	0.0295949	0.245912
2364.52	0.0139513	6.20327	0.0194478	0.199304
2365.31	0.00996095	6.0417	0.0224899	0.139261
2366.1	0.0177867	6.24491	0.0263651	0.226997
2366.89	0.0127151	5.34504	0.0475217	0.141048
2367.67	0.0149525	6.19914	0.0365464	0.162699
2368.46	0.0182269	6.03231	0.0182277	0.131529
2369.25	0.014743	6.22857	0.0185773	0.183798
2370.04	0.00879265	6.26102	0.0294765	0.211227
2370.83	0.0145124	6.46664	0.0205069	0.208238
2371.62	0.0128631	5.86221	0.0345307	0.145307
2372.41	0.0124123	6.45264	0.0231916	0.214979
2373.21	0.0090458	6.37732	0.0157214	0.142791
2374	0.0163925	6.65322	0.0364756	0.192271
2374.79	0.023952	6.31076	0.0328187	0.224551
2375.58	0.0158649	6.59427	0.0376812	0.192362
2376.37	0.0214031	6.42792	0.0448295	0.164974
2377.16	0.0303927	6.08256	0.0296538	0.170166
2377.96	0.0227074	6.1237	0.025813	0.153464
2378.75	0.0259064	5.8249	0.0219028	0.136246
2379.54	0.0276182	6.13239	0.0365428	0.157308
2380.34	0.0346528	5.77832	0.0545479	0.203042
2381.13	0.0326868	5.84683	0.024506	0.13568
2381.92	0.0301274	5.95676	0.0412068	0.150468
2382.72	0.0334549	5.94702	0.0300172	0.132894
2383.51	0.0256658	5.92532	0.0425631	0.194309
2384.31	0.0275756	5.87321	0.0301077	0.182773
2385.1	0.0193237	5.73438	0.0394559	0.145116
2385.9	0.0607854	5.54486	0.0537771	0.133924
2386.69	0.0629393	5.7182	0.0228234	0.189465
2387.49	0.0626119	5.98211	0.0409196	0.199707
2388.28	0.056462	5.70675	0.030009	0.123863
2389.08	0.0621376	5.87049	0.0193223	0.195813
2389.88	0.0748127	5.28924	0.0170386	0.133211
2390.67	0.0680676	5.77429	0.0348177	0.118773
2391.47	0.0641733	6.12461	0.040505	0.147146
2392.27	0.0754863	5.82922	0.034899	0.139858
2393.06	0.0738262	5.72321	0.0348792	0.183331
2393.86	0.0725339	5.86483	0.0194798	0.189627
2394.66	0.0778622	5.75363	0.053137	0.177305
2395.46	0.0639756	5.62861	0.0293959	0.142482
2396.26	0.0692031	5.52598	0.0356247	0.195461
2397.06	0.0516731	5.51351	0.0240676	0.145659
2397.86	0.517202	5.71147	0.0233835	0.142856
2398.66	0.795734	5.66906	0.0291741	0.140257
2399.45	1.04989	5.63687	0.0455273	0.188495
2400.25	1.30126	5.78329	0.0253836	0.128182
2401.05	1.46655	5.40816	0.026505	0.188883
2401.86	1.69836	5.67073	0.0240111	0.0945127
2402.66	1.8302	5.84785	0.0326219	0.147867
2403.46	2.01185	5.72258	0.0317509	0.0854306
2404.26	2.07767	5.40065	0.0358858	0.185501
2405.06	1.98187	5.54363	0.0325844	0.113441
2405.86	2.29477	5.64771	0.0153784	0.112743
2406.66	2.22743	5.63087	0.0468151	0.161963
2407.47	2.59804	5.37118	0.0495925	0.1543
2408.27	2.56837	5.21535	0.0426424	0.112874
2409.07	2.619	5.41626	0.0301409	0.174342
2409.88	2.91307	5.23916	0.0334422	0.132544
2410.68	2.75155	5.10565	0.0508102	0.126251
2411.48	3.44781	5.57404	0.0466769	0.190015
2412.29	2.77934	5.50015	0.0329737	0.112399
2413.09	3.52639	5.27045	0.0299337	0.164444
2413.89	3.15639	5.28971	0.0301247	0.12768
2414.7	4.18265	5.48615	0.0681614	0.135583
2415.5	4.06282	5.33785	0.027934	0.157448
2416.31	4.10374	5.26648	0.0323303	0.146995
2417.12	4.84808	5.46827	0.0412172	0.114817
2417.92	4.31484	5.32341	0.0361232	0.15574
2418.73	4.97648	5.36126	0.0762201	0.123059
2419.53	4.56362	5.32311	0.0306346	0.167297
2420.34	5.28462	5.30653	0.0380709	0.0997341
2421.15	4.5841	5.10675	0.0391733	0.154252
2421.95	5.58517	5.20659	0.0279868	0.0925245
2422.76	5.01395	5.04443	0.028569	0.139769
2423.57	5.38405	5.13961	0.0666284	0.150253
2424.38	5.44033	5.21873	0.0564406	0.153361
2425.19	5.53447	5.28867	0.0276449	0.15171
2425.99	5.39733	5.06184	0.0422406	0.0861276
2426.8	5.57267	5.10713	0.0467295	0.165375
2427.61	5.7132	5.27831	0.0500032	0.125886
2428.42	5.613	4.93875	0.0244537	0.111245
2429.23	5.81787	5.00534	0.0393094	0.0928014
2430.04	5.62661	4.95528	0.034737	0.207998
2430.85	5.68879	4.936	0.0360251	0.10304
2431.66	5.6531	4.64585	0.0704953	0.188333
2432.47	5.75779	5.03488	0.0412606	0.112804
2433.28	5.69533	4.9414	0.0223616	0.161096
2434.09	5.88372	4.8927	0.0575156	0.111049
2434.91	5.51404	5.12567	0.0372892	0.0819571
2435.72	5.56747	5.18655	0.0873429	0.152813
2436.53	5.85849	5.02821	0.0509817	0.119825
2437.34	5.422	4.9163	0.0270021	0.141392
2438.15	5.90338	4.81367	0.0471002	0.114525
2438.97	5.51675	4.75513	0.0508752	0.104169
2439.78	5.87467	4.86909	0.0546827	0.130138
2440.59	5.55686	4.84541	0.0376188	0.149112
2441.41	5.375	4.64741	0.0364867	0.130355
2442.22	5.8002	4.88294	0.0467756	0.181993
2443.04	5.58891	4.88105	0.0662559	0.149832
2443.85	5.33816	4.85692	0.0494054	0.113566
2444.67	6.12722	4.85373	0.0457902	0.181446
2445.48	5.54488	4.73764	0.0557201	0.155696
2446.3	5.55614	4.59491	0.027491	0.168715
2447.11	6.09656	4.86801	0.031304	0.0885152
2447.93	5.40626	4.74112	0.0532248	0.08472
2448.74	5.68557	4.81976	0.0424274	0.129815
2449.56	6.36595	4.74492	0.0361481	0.117902
2450.38	5.49451	4.76443	0.0432935	0.116499
2451.19	5.71953	4.4132	0.0393933	0.118705
2452.01	6.1453	4.38961	0.0366632	0.139629
2452.83	5.82147	4.47987	0.027071	0.117402
2453.65	5.886	4.64229	0.0468595	0.153444
2454.46	5.68198	4.44603	0.0335067	0.123174
2455.28	5.86786	4.54449	0.0730571	0.149283
2456.1	6.41352	4.69412	0.059375	0.148796
2456.92	6.02213	4.57197	0.0476139	0.136894
2457.74	5.83471	4.5988	0.04662	0.14663
2458.56	6.05157	4.48462	0.0640799	0.114427
2459.38	5.98102	4.36897	0.0790334	0.0899381
2460.2	6.19329	4.37502	0.0662443	0.123658
2461.02	6.215	4.45895	0.0475897	0.117338
2461.84	6.26067	4.58912	0.0377422	0.147349
2462.66	6.37914	4.43938	0.0393943	0.152245
2463.48	6.55882	4.40709	0.0289634	0.149288
2464.3	6.45745	4.32066	0.0540296	0.131874
2465.12	6.66732	4.46757	0.0891465	0.146515
2465.94	7.2185	4.41652	0.0575764	0.116561
2466.77	7.46199	4.34947	0.0644017	0.117588
2467.59	7.68497	4.39587	0.0528782	0.114362
2468.41	7.7249	4.38498	0.0394072	0.135902
2469.23	7.97833	4.27636	0.0380075	0.107919
2470.06	8.21906	4.33903	0.0776558	0.124397
2470.88	8.77771	4.22495	0.065566	0.106458
2471.71	8.68095	4.12605	0.0635116	0.123429
2472.53	9.61688	4.10824	0.0459345	0.113609
2473.35	9.42494	4.28347	0.0785763	0.125733
2474.18	9.97091	4.17266	0.0552042	0.0894753
2475	10.5541	4.26842	0.0372142	0.117905
2475.83	10.9299	4.22404	0.0833202	0.11518
2476.65	11.7491	4.15159	0.0969289	0.138504
2477.48	11.9362	4.09997	0.0688173	0.159609
2478.31	13.2484	4.21775	0.0908	0.116263
2479.13	13.635	4.1391	0.0555935	0.11938
2479.96	14.0691	4.03415	0.0598407	0.09896
2480.78	14.7408	4.17331	0.0419428	0.12051
2481.61	15.0929	3.97849	0.0592788	0.0891169
2482.44	14.7538	3.93265	0.050797	0.114901
2483.27	15.4733	4.00399	0.0690154	0.153644
2484.09	15.2234	3.92689	0.0581845	0.103403
2484.92	15.665	3.90453	0.052383	0.107186
2485.75	15.7314	4.0253	0.0717021	0.141743
2486.58	15.6908	3.96149	0.0769052	0.0932316
2487.41	15.9324	3.99014	0.0728912	0.100635
2488.24	15.9754	3.90922	0.0853526	0.126326
2489.07	16.0264	4.10023	0.0779851	0.125567
2489.9	16.0469	3.95697	0.0465808	0.0865285
2490.73	16.083	3.96466	0.0578091	0.0922628
2491.56	16.1367	3.78525	0.0554189	0.123827
2492.39	16.1574	3.96435	0.0928943	0.147895
2493.22	16.1896	3.87265	0.0975129	0.12685
2494.05	16.2442	3.71591	0.0674985	0.135714
2494.88	16.2743	3.85169	0.0788693	0.137976
2495.71	16.2981	3.8191	0.0574593	0.116496
2496.55	16.3467	3.63789	0.0691044	0.0990198
2497.38	16.3691	3.8276	0.0711146	0.126253
2498.21	16.4102	3.83123	0.0789461	0.0780109
2499.04	16.4149	3.84739	0.0492447	0.104982
2499.88	16.4616	3.86133	0.0476206	0.0818642
2500.71	16.4718	3.85816	0.0623784	0.0929126
2501.54	16.5067	3.67251	0.0646307	0.0859846
2502.38	16.5353	3.79162	0.0672965	0.124594
2503.21	16.5605	3.74315	0.110559	0.114793
2504.05	16.5981	3.72575	0.0692171	0.140568
2504.88	16.6284	3.72313	0.0661111	0.100053
2505.72	16.6522	3.76728	0.0773716	0.143035
2506.55	16.68	3.60046	0.0794062	0.130052
2507.39	16.7087	3.80658	0.0794515	0.120792
2508.22	16.72	3.7643	0.057428	0.111559
2509.06	16.7451	3.63056	0.0764739	0.128543
2509.9	16.7653	3.68282	0.0934452	0.104505
2510.73	16.7835	3.62826	0.0465483	0.104664
2511.57	16.8036	3.62076	0.074721	0.11924
2512.41	16.8173	3.57973	0.0620262	0.0788966
2513.25	16.8305	3.67265	0.0642859	0.0760441
2514.08	16.8647	3.59976	0.0500206	0.140134
2514.92	16.8792	3.63217	0.087344	0.119958
2515.76	16.9082	3.60446	0.0695842	0.119784
2516.6	16.9243	3.53876	0.0785084	0.153579
2517.44	16.9465	3.52363	0.0929615	0.122277
2518.28	16.9694	3.48074	0.0610326	0.142648
2519.12	16.9889	3.49491	0.0914198	0.0743143
2519.96	17.0115	3.60536	0.0755586	0.110694
2520.8	17.0449	3.47797	0.0702719	0.0784807
2521.64	17.0684	3.45496	0.0870702	0.0874271
2522.48	17.0918	3.53753	0.07037	0.084906
2523.32	17.114	3.53798	0.0595009	0.123051
2524.16	17.1331	3.49591	0.11376	0.115268
2525	17.1597	3.52847	0.112319	0.0860195
2525.84	17.1891	3.56971	0.0749155	0.107807
2526.69	17.2125	3.41749	0.097617	0.132153
2527.53	17.2365	3.45376	0.0905865	0.092574
2528.37	17.2664	3.44991	0.0718382	0.0847517
2529.21	17.2882	3.43872	0.0929752	0.108555
2530.06	17.3127	3.45369	0.0695552	0.117833
2530.9	17.3368	3.30542	0.0616265	0.126919
2531.74	17.3683	3.47269	0.0958085	0.116877
2532.59	17.397	3.4212	0.0664437	0.0976902
2533.43	17.4235	3.42533	0.0635744	0.10652
2534.28	17.4483	3.35193	0.0761077	0.11597
2535.12	17.4738	3.36818	0.0969458	0.0888749
2535.97	17.5076	3.42797	0.08475	0.107974
2536.81	17.535	3.42089	0.0818983	0.112912
2537.66	17.5634	3.38283	0.0560024	0.0627562
2538.5	17.5866	3.40074	0.0815581	0.128992
2539.35	17.6282	3.27731	0.0693037	0.0924783
2540.2	17.6773	3.34946	0.117895	0.0981824
2541.04	17.7155	3.38848	0.0790543	0.138235
2541.89	17.7455	3.46697	0.0631207	0.108573
2542.74	17.7842	3.23536	0.0835467	0.10666
2543.59	17.8204	3.40879	0.0737432	0.130318
2544.43	17.8605	3.40377	0.072724	0.127072
2545.28	17.8963	3.21851	0.113433	0.0800033
2546.13	17.9307	3.13881	0.0773923	0.13042
2546.98	17.9739	3.19084	0.0798345	0.0835499
2547.83	18.0096	3.34993	0.0817073	0.116202
2548.68	18.0541	3.27604	0.0978356	0.0935642
2549.53	18.101	3.23815	0.103913	0.102032
2550.38	18.1387	3.21161	0.0965153	0.129068
2551.23	18.1854	3.16754	0.0638632	0.0917249
2552.08	18.2304	3.10021	0.092847	0.105202
2552.93	18.2819	3.24172	0.0953671	0.120839
2553.78	18.3291	3.22007	0.105085	0.1039
2554.63	18.3744	3.19262	0.0623161	0.0926574
2555.48	18.4302	3.21374	0.0842726	0.102157
2556.34	18.4775	3.14476	0.0525313	0.101163
2557.19	18.532	3.03425	0.077941	0.094765
2558.04	18.5833	3.11538	0.0829667	0.0952103
2558.89	18.6369	3.1894	0.072649	0.11277
2559.75	18.6984	3.11482	0.0886807	0.116123
2560.6	18.7523	3.12371	0.08637	0.11907
2561.45	18.8152	3.2243	0.0717492	0.0855608
2562.31	18.8838	3.1127	0.093283	0.101097
2563.16	18.9435	3.14529	0.065275	0.0857367
2564.02	19.014	3.08803	0.0753217	0.0930358
2564.87	19.0772	3.09865	0.0902439	0.112071
2565.73	19.1472	3.06463	0.069476	0.0941401
2566.58	19.219	3.11286	0.0846185	0.0783291
2567.44	19.2954	3.02884	0.0953826	0.133283
2568.29	19.3673	3.0613	0.105254	0.124032
2569.15	19.4639	3.08541	0.06293	0.0894908
2570.01	19.5671	3.02508	0.0555464	0.119246
2570.86	19.6605	3.0312	0.0610077	0.102084
2571.72	19.7664	3.05181	0.0723903	0.104288
2572.58	19.8669	2.95491	0.0575874	0.113762
2573.43	19.9763	2.96415	0.088711	0.116065
2574.29	20.0854	3.05722	0.091808	0.0966988
2575.15	20.1994	3.15427	0.071121	0.0953215
2576.01	20.3079	2.83647	0.121981	0.10221
2576.87	20.4391	2.97054	0.0844363	0.0862044
2577.73	20.5639	2.97467	0.092186	0.124732
2578.59	20.6934	2.9169	0.0836826	0.104815
2579.45	20.8419	2.80688	0.103996	0.084168
2580.31	20.9791	3.04316	0.0982207	0.0816779
2581.17	21.136	2.98949	0.0890587	0.0788109
2582.03	21.2756	2.94217	0.0822864	0.0786745
2582.89	21.4418	2.97318	0.0589844	0.105411
2583.75	21.6	3.00983	0.108151	0.0811117
2584.61	21.7774	2.86637	0.0821656	0.106559
2585.47	21.9471	2.8824	0.0726153	0.133524
2586.33	22.1506	2.86894	0.0953032	0.114437
2587.2	22.3289	2.94365	0.0764838	0.0883045
2588.06	22.5388	2.90955	0.0554278	0.088041
2588.92	22.7422	2.82549	0.0869308	0.104409
2589.79	22.9696	2.83941	0.109722	0.0835222
2590.65	23.1975	2.89311	0.101511	0.10821
2591.51	23.4514	2.82095	0.122276	0.0808339
2592.38	23.6886	2.85276	0.0632078	0.0819019
2593.24	23.9613	2.83948	0.0787971	0.101075
2594.1	24.2502	2.82003	0.0740511	0.111331
2594.97	24.5655	2.82892	0.0764969	0.0942289
2595.83	24.9777	2.86285	0.0570486	0.124624
2596.7	25.3715	2.73495	0.101479	0.0840297
2597.57	25.766	2.79658	0.0758123	0.0825904
2598.43	26.1919	2.71188	0.0635959	0.115838
2599.3	26.6133	2.69451	0.0942071	0.112002
2600.16	27.075	2.74118	0.0641249	0.133795
2601.03	27.5565	2.66508	0.139652	0.0833447
2601.9	28.0426	2.70717	0.0721439	0.12252
2602.77	28.5504	2.75789	0.0505528	0.0716466
2603.63	29.1408	2.67372	0.0614411	0.112264
2604.5	29.7492	2.62835	0.0663074	0.102824
2605.37	30.5997	2.63235	0.051547	0.0684772
2606.24	31.472	2.61507	0.0592866	0.0877779
2607.11	32.3674	2.59847	0.0674588	0.115107
2607.98	33.3781	2.69411	0.0590896	0.0730088
2608.85	34.4858	2.62888	0.0618729	0.0735793
2609.72	35.658	2.66901	0.0702866	0.102414
2610.59	36.981	2.54398	0.0657897	0.0664834
2611.46	38.3926	2.66302	0.0678342	0.126734
2612.33	40.0383	2.53909	0.0459062	0.0942741
2613.2	41.75	2.55356	0.05741	0.0759839
2614.07	43.5781	2.58058	0.0672491	0.0725975
2614.94	45.6155	2.49832	0.0630027	0.0608243
2615.81	48.1044	2.5335	0.0513013	0.0810382
2616.68	50.4498	2.58858	0.0857925	0.0988847
2617.56	52.86	2.56405	0.0893443	0.0833566
2618.43	55.6838	2.51449	0.0771686	0.096456
2619.3	57.1359	2.45698	0.0909276	0.102174
2620.18	58.5613	2.40991	0.0842561	0.0879336
2621.05	60.1207	2.51227	0.0593661	0.0811972
2621.92	62.0964	2.5001	0.104997	0.0928774
2622.8	64.0814	2.55542	0.0902499	0.0813113
2623.67	66.358	2.5847	0.0509125	0.0601437
2624.55	68.4834	2.46229	0.0944352	0.0839951
2625.42	70.7816	2.42434	0.0746682	0.0530768
2626.3	73.5521	2.40438	0.0442935	0.0945037
2627.17	76.4984	2.39175	0.0588243	0.0913767
2628.05	79.3294	2.31653	0.0777585	0.0747676
2628.92	82.4424	2.44026	0.0679669	0.0723682
2629.8	86.0534	2.38906	0.0744841	0.0569268
2630.68	90.3171	2.42618	0.0785438	0.0845107
2631.55	95.5237	2.37459	0.0570308	0.0794544
2632.43	101.127	2.41901	0.0963014	0.0804109
2633.31	107.427	2.40438	0.110253	0.113956
2634.19	116.292	2.31796	0.0730583	0.0827275
2635.07	128.52	2.35683	0.0606883	0.0973773
2635.94	142.226	2.26535	0.0774952	0.100552
2636.82	148.263	2.29231	0.0687893	0.0657872
2637.7	155.21	2.28373	0.0554407	0.0908406
2638.58	161.54	2.34596	0.0683004	0.0798621
2639.46	164.599	2.2714	0.0919905	0.0514203
2640.34	167.328	2.36874	0.0656735	0.0618351
2641.22	170.172	2.297	0.0643401	0.0538831
2642.1	173.835	2.18956	0.0674597	0.0605285
2642.98	177.995	2.29035	0.0701017	0.0635281
2643.86	182.489	2.23115	0.0803125	0.11007
2644.75	187.484	2.28029	0.0832793	0.0741684
2645.63	195.041	2.2144	0.0576717	0.0831246
2646.51	199.988	2.26714	0.0727469	0.0800058
2647.39	200	2.30818	0.0903362	0.102893
2648.27	200	2.2383	0.0891955	0.0814182
2649.16	200	2.12045	0.102901	0.0998475
2650.04	200	2.22057	0.0602832	0.0801342
2650.92	200	2.20428	0.0541531	0.0701064
2651.81	200	2.22471	0.058762	0.0837721
2652.69	200	2.11199	0.0597256	0.0842408
2653.58	200	2.22673	0.0894161	0.0848074
2654.46	200	2.25956	0.0584838	0.0796087
2655.35	200	2.13008	0.0657764	0.070103
2656.23	200	2.01596	0.0478897	0.0715213
2657.12	200	2.15106	0.0540365	0.0862511
2658	200	2.21867	0.0555021	0.0787502
2658.89	200	2.21523	0.0470795	0.058497
2659.78	200	2.06462	0.0655925	0.0833394
2660.66	200	2.2029	0.0876127	0.0481362
2661.55	200	2.05554	0.0552408	0.110203
2662.44	200	2.07093	0.049818	0.0722158
2663.32	200	2.20432	0.0459672	0.102498
2664.21	200	2.1282	0.0515224	0.0567853
2665.1	200	2.05205	0.0576812	0.0832979
2665.99	200	2.01215	0.040702	0.0606987
2666.88	200	2.03524	0.0656602	0.0917559
2667.77	200	1.98638	0.0631517	0.0945684
2668.66	200	2.05459	0.0876263	0.114152
2669.55	200	1.96023	0.0539542	0.0586273
2670.44	200	2.02725	0.0532102	0.119155
2671.33	200	1.98417	0.0629326	0.068092
2672.22	200	1.99797	0.0480058	0.0614834
2673.11	200	1.95422	0.0761577	0.0538152
2674	200	2.00179	0.0707816	0.12796
2674.89	200	1.95852	0.0532866	0.101964
2675.78	200	1.93181	0.0693697	0.0771276
2676.67	200	1.8295	0.0459164	0.0830655
2677.57	200	1.90583	0.0646833	0.0734344
2678.46	200	1.91444	0.0410539	0.061932
2679.35	200	1.88985	0.045401	0.0746283
2680.25	200	1.84893	0.0609195	0.0973202
2681.14	200	1.86466	0.0767436	0.0704512
2682.03	200	1.78204	0.0579561	0.083163
2682.93	200	1.85515	0.0665956	0.0800238
2683.82	200	1.83101	0.0416068	0.0773311
2684.72	200	1.78958	0.0866296	0.0883414
2685.61	200	1.83825	0.0621539	0.098681
2686.51	200	1.81426	0.0559281	0.0918346
2687.4	200	1.77754	0.0524349	0.0780755
2688.3	200	1.77036	0.0649603	0.0851801
2689.19	200	1.69886	0.0609599	0.0641091
2690.09	200	1.76735	0.0677045	0.06547
2690.99	200	1.77951	0.059443	0.104975
2691.88	200	1.66534	0.0428186	0.0909782
2692.78	200	1.79488	0.0516144	0.119618
2693.68	200	1.75451	0.064877	0.0993155
2694.58	200	1.79428	0.0773598	0.0555258
2695.48	200	1.67565	0.0528255	0.0772442
2696.37	200	1.78994	0.0395219	0.0752531
2697.27	200	1.61355	0.0718385	0.0893152
2698.17	200	1.69652	0.0666694	0.0717145
2699.07	200	1.66583	0.0503189	0.0714678
2699.97	200	1.69357	0.0505369	0.0613439
2700.87	200	1.63568	0.0664426	0.0869015
2701.77	200	1.55352	0.0565077	0.110103
2702.67	200	1.6247	0.0372236	0.0674461
2703.57	200	1.68665	0.0757532	0.108063
2704.48	200	1.67123	0.0520879	0.0528105
2705.38	200	1.71825	0.0535293	0.0742019
2706.28	200	1.65234	0.0699066	0.0664539
2707.18	200	1.65885	0.0407461	0.117742
2708.08	200	1.50097	0.0706003	0.116422
2708.99	200	1.58428	0.0517117	0.109159
2709.89	200	1.53488	0.0360149	0.106406
2710.79	200	1.52166	0.0406088	0.0783731
2711.7	200	1.50172	0.0548322	0.0779268
2712.6	200	1.52335	0.0574159	0.0634873
2713.51	200	1.55772	0.0604642	0.0698583
2714.41	200	1.5742	0.0410138	0.0934206
2715.32	200	1.65217	0.0343204	0.0781803
2716.22	200	1.53416	0.0390515	0.0662586
2717.13	200	1.59562	0.0353529	0.0865188
2718.03	200	1.28808	0.0435206	0.0734948
2718.94	200	1.44206	0.0430509	0.103901
2719.84	200	1.49417	0.0552849	0.0925041
2720.75	200	1.44998	0.0478369	0.0752263
2721.66	200	1.43294	0.0470962	0.0650692
2722.57	200	1.45873	0.0329933	0.103092
2723.47	200	1.29308	0.0461675	0.0846924
2724.38	200	1.4858	0.0474729	0.0887541
2725.29	200	1.51023	0.0468146	0.0821118
2726.2	200	1.46968	0.076811	0.0875303
2727.11	200	1.39038	0.0433883	0.0742076
2728.02	200	1.2371	0.0594492	0.0873188
2728.93	200	1.32148	0.0284246	0.075602
2729.84	200	1.28533	0.0468739	0.0624264
2730.75	200	1.37664	0.0438855	0.10553
2731.66	200	1.306	0.0497971	0.0947205
2732.57	200	1.3453	0.039424	0.0889228
2733.48	200	1.27876	0.0344923	0.0828952
2734.39	200	1.25811	0.0436701	0.0827457
2735.3	200	1.46501	0.0632121	0.100017
2736.21	200	1.38977	0.0420508	0.0633665
2737.13	200	1.26957	0.0471178	0.0967949
2738.04	200	1.25654	0.025403	0.0796159
2738.95	200	1.17913	0.049209	0.096087
2739.86	200	1.21342	0.0379818	0.0992854
2740.78	200	1.29106	0.04666	0.101201
2741.69	200	1.19266	0.0483889	0.0919452
2742.61	200	1.28034	0.032506	0.0646577
2743.52	200	1.20636	0.0472183	0.095209
2744.43	200	1.27266	0.0637381	0.107266
2745.35	200	1.23442	0.0484126	0.0606506
2746.26	200	1.2378	0.030117	0.112267
2747.18	200	1.29922	0.0400565	0.0702929
2748.1	200	1.08943	0.0372433	0.113896
2749.01	200	1.14334	0.0358009	0.0836933
2749.93	200	1.22869	0.0337689	0.112191
2750.85	200	1.09364	0.0539177	0.0906055
2751.76	200	1.18532	0.0536544	0.073063
2752.68	200	1.18922	0.0496759	0.0834069
2753.6	200	1.21845	0.0424637	0.108273
2754.52	200	1.15444	0.0499009	0.133974
2755.43	200	1.14409	0.043253	0.0895162
2756.35	200	1.15451	0.0605231	0.09872
2757.27	200	1.15176	0.032974	0.0659912
2758.19	200	1.03075	0.0419769	0.0993108
2759.11	200	1.04359	0.0319826	0.0721743
2760.03	200	1.08605	0.0360785	0.110445
2760.95	200	1.17065	0.0382804	0.107554
2761.87	200	1.13073	0.0657054	0.110889
2762.79	200	1.1567	0.0440938	0.0939427
2763.71	199.99	1.06728	0.0425785	0.071138
2764.63	199.327	1.12674	0.0307509	0.0926126
2765.56	198.151	1.07348	0.0367998	0.0701433
2766.48	197.054	1.02338	0.0381255	0.140722
2767.4	196.194	1.05088	0.0277685	0.0879311
2768.32	195.227	1.10282	0.0353176	0.0874182
2769.25	194.337	0.972121	0.0396298	0.0596998
2770.17	193.454	0.954532	0.0672118	0.123522
2771.09	192.462	1.04474	0.0302154	0.110518
2772.02	191.658	1.03724	0.0613684	0.095784
2772.94	190.879	1.03376	0.0444623	0.0682071
2773.86	189.929	1.03359	0.0482005	0.0831164
2774.79	189.126	0.950086	0.0373238	0.108589
2775.71	188.281	1.04094	0.0353122	0.104658
2776.64	187.479	0.943205	0.0231631	0.0807966
2777.57	186.703	0.943767	0.0327278	0.0939652
2778.49	185.813	1.06216	0.0348222	0.138291
2779.42	185.039	0.88232	0.0401059	0.0951378
2780.34	184.237	0.883133	0.0303505	0.0926667
2781.27	183.539	0.943929	0.0290907	0.0832735
2782.2	182.762	0.984866	0.0508213	0.0891836
2783.13	182	1.00613	0.033009	0.122472
2784.05	181.28	0.956233	0.0369655	0.126484
2784.98	180.728	0.953935	0.0413752	0.110077
2785.91	180.128	0.948597	0.0421166	0.124239
2786.84	179.566	0.917076	0.048644	0.116865
2787.77	178.851	0.855776	0.0426994	0.0834839
2788.7	178.022	0.912452	0.0289921	0.102782
2789.63	177.519	0.784096	0.0372553	0.081325
2790.56	176.787	0.764846	0.0470593	0.110212
2791.49	176.196	0.924069	0.0263495	0.119536
2792.42	175.503	0.923403	0.0394811	0.154427
2793.35	174.858	0.985469	0.0426393	0.0849328
2794.28	173.967	0.941639	0.0299078	0.0925933
2795.21	173.419	0.809166	0.0419979	0.100136
2796.14	172.614	0.854009	0.0273274	0.108811
2797.08	171.822	0.920332	0.0346306	0.148238
2798.01	171.122	0.779016	0.0399068	0.119268
2798.94	170.35	0.750397	0.0482533	0.121714
2799.88	169.694	0.812081	0.0378316	0.075055
2800.81	168.933	0.710365	0.0230673	0.0830825
2801.74	168.229	0.778993	0.0317535	0.0974406
2802.68	167.469	0.904743	0.028488	0.128411
2803.61	166.631	0.893356	0.04885	0.100047
2804.55	166.001	0.837054	0.0474412	0.111546
2805.48	165.04	0.879552	0.0300456	0.136264
2806.42	164.555	0.774731	0.0399266	0.121019
2807.35	163.751	0.815887	0.0254901	0.151948
2808.29	163.029	0.761479	0.0270211	0.0996754
2809.22	162.092	0.848656	0.0326742	0.084888
2810.16	160.919	0.737453	0.0519546	0.112764
2811.1	159.529	0.670174	0.0422194	0.0911534
2812.03	158.085	0.772533	0.0279114	0.0921867
2812.97	156.426	0.863199	0.0342541	0.12533
2813.91	155.427	0.837254	0.0240513	0.112409
2814.85	154.654	0.859815	0.0351567	0.0858831
2815.79	153.525	0.825159	0.0369443	0.138261
2816.73	152.44	0.770843	0.0429141	0.108209
2817.66	150.98	0.834063	0.052445	0.184642
2818.6	150.018	0.83496	0.0295159	0.136457
2819.54	148.711	0.713799	0.0261827	0.0911898
2820.48	148.024	0.719499	0.023604	0.0848585
2821.42	146.861	0.616607	0.0175336	0.0922467
2822.36	146.376	0.727444	0.0371173	0.194177
2823.31	145.146	0.79537	0.0318793	0.0900883
2824.25	144.06	0.874886	0.0331706	0.12858
2825.19	143.124	0.885848	0.0332112	0.138048
2826.13	141.798	0.826475	0.0291574	0.104122
2827.07	140.261	0.744261	0.0295879	0.118471
2828.01	139.741	0.80947	0.0370374	0.167248
2828.96	138.439	0.784296	0.039745	0.122886
2829.9	138.044	0.770614	0.0370249	0.114174
2830.84	137.171	0.628691	0.0395942	0.0963337
2831.79	136.909	0.709024	0.0358954	0.126236
2832.73	135.763	0.675037	0.0314314	0.159872
2833.68	135.372	0.834666	0.0266366	0.192641
2834.62	134.159	0.886816	0.0236344	0.114038
2835.57	133.313	0.937024	0.0304475	0.130916
2836.51	132.409	0.837467	0.0271796	0.185407
2837.46	131.914	0.702524	0.0286316	0.130421
2838.4	131.269	0.868845	0.0253943	0.169154
2839.35	130.139	0.758312	0.0423152	0.117542
2840.3	129.387	0.742286	0.0277908	0.128433
2841.24	129.001	0.751376	0.0220786	0.116696
2842.19	127.497	0.715905	0.0294382	0.116052
2843.14	127.283	0.599584	0.0406501	0.098428
2844.09	126.322	0.751255	0.0325246	0.116613
2845.03	125.847	0.853732	0.052059	0.180855
2845.98	124.865	0.911455	0.03541	0.142123
2846.93	124.55	0.920284	0.0304267	0.160323
2847.88	123.181	0.71935	0.0247803	0.13451
2848.83	122.797	0.779885	0.026252	0.255629
2849.78	121.863	0.733225	0.0319595	0.125728
2850.73	121.006	0.694776	0.028648	0.225014
2851.68	120.188	0.731467	0.0271227	0.135905
2852.63	118.854	0.673518	0.043864	0.120037
2853.58	117.768	0.613776	0.0320992	0.172155
2854.53	116.697	0.738894	0.0384843	0.170457
2855.48	115.68	0.806966	0.046699	0.100639
2856.44	114.997	0.908766	0.0280317	0.158332
2857.39	114.225	0.91046	0.0181764	0.159557
2858.34	114.055	0.6897	0.0198275	0.144593
2859.29	112.675	0.773414	0.0262271	0.255016
2860.25	112.416	0.771789	0.0281825	0.242635
2861.2	111.584	0.703689	0.0367876	0.154565
2862.16	111.124	0.721668	0.0221018	0.200696
2863.11	110.274	0.602263	0.0200788	0.223044
2864.06	109.753	0.673964	0.0236102	0.157592
2865.02	108.589	0.682509	0.0345889	0.159424
2865.97	107.303	0.776211	0.0357927	0.129063
2866.93	107.093	0.892997	0.0239382	0.186685
2867.89	106.056	0.804988	0.0204169	0.198818
2868.84	105.472	0.696862	0.0328229	0.21305
2869.8	105.259	0.773788	0.0247644	0.193073
2870.75	104.217	0.771843	0.0262801	0.156591
2871.71	103.432	0.714203	0.0257907	0.260889
2872.67	102.84	0.691806	0.0220576	0.213901
2873.63	101.881	0.717941	0.0320178	0.322871
2874.58	101.67	0.620963	0.0266941	0.206851
2875.54	100.828	0.696397	0.026504	0.235456
2876.5	100.357	0.758161	0.0337358	0.221729
2877.46	99.7963	0.868617	0.0143415	0.263672
2878.42	99.2253	0.754215	0.0230784	0.210907
2879.38	98.542	0.786514	0.0365907	0.150297
2880.34	97.7328	0.751546	0.0363462	0.172704
2881.3	96.9661	0.763587	0.02848	0.191854
2882.26	96.2387	0.621562	0.0291193	0.234916
2883.22	95.1276	0.671626	0.0272458	0.197065
2884.18	94.7878	0.795396	0.0389397	0.268177
2885.14	94.2103	0.564738	0.0260714	0.333754
2886.11	94.4409	0.657644	0.024348	0.329936
2887.07	94.2858	0.765967	0.0236125	0.318323
2888.03	93.7717	0.783264	0.0252531	0.292976
2888.99	93.4071	0.759879	0.0408463	0.266146
2889.96	92.7665	0.76943	0.018913	0.315861
2890.92	92.6998	0.773082	0.0227584	0.198909
2891.88	91.9887	0.635182	0.0254703	0.189671
2892.85	91.8348	0.649049	0.0231451	0.236467
2893.81	91.4506	0.670461	0.0221864	0.214308
2894.78	90.8012	0.725332	0.033556	0.323638
2895.74	90.2594	0.543407	0.0248001	0.282507
2896.71	90.1259	0.637698	0.0210599	0.309665
2897.67	89.806	0.731434	0.0279589	0.361418
2898.64	89.204	0.760388	0.0363975	0.299856
2899.61	88.4147	0.669359	0.0246466	0.415758
2900.57	87.8208	0.790291	0.0315699	0.362513
2901.54	87.925	0.728493	0.0200037	0.29825
2902.51	87.479	0.588189	0.0218895	0.337166
2903.47	87.1439	0.623607	0.0295651	0.358439
2904.44	87.2268	0.722665	0.0159382	0.284781
2905.41	86.7437	0.694434	0.0272207	0.289241
2906.38	86.3966	0.472556	0.0271394	0.298333
2907.35	86.3714	0.625887	0.0305772	0.348364
2908.32	85.6498	0.666386	0.0257413	0.316911
2909.29	85.579	0.651861	0.0288971	0.491156
2910.26	85.4372	0.656077	0.0220453	0.314931
2911.23	85.1078	0.750028	0.0242976	0.341198
2912.2	84.604	0.77233	0.0126755	0.388164
2913.17	84.0637	0.601592	0.0369863	0.350022
2914.14	82.8218	0.710842	0.0248533	0.460944
2915.11	81.897	0.657384	0.0284132	0.20913
2916.08	81.3476	0.698892	0.0194365	0.307946
2917.06	81.8643	0.554283	0.0239211	0.339154
2918.03	81.4595	0.681424	0.0358578	0.546974
2919	81.0363	0.754382	0.0249274	0.511611
2919.97	81.2139	0.716277	0.0190577	0.499536
2920.95	81.1261	0.78286	0.0308663	0.379658
2921.92	81.3977	0.793998	0.0170193	0.428936
2922.9	81.1911	0.775486	0.0219239	0.403247
2923.87	80.2116	0.677304	0.025831	0.563451
2924.85	80.5021	0.637256	0.0144416	0.663189
2925.82	79.9392	0.79866	0.0219722	0.312584
2926.8	79.7287	0.636245	0.0194395	0.500348
2927.77	79.1588	0.662551	0.0184659	0.470947
2928.75	78.3357	0.814008	0.0192055	0.417236
2929.72	78.5133	0.829925	0.025673	0.48341
2930.7	77.7246	0.809202	0.0286403	0.464445
2931.68	77.8847	0.88421	0.0362373	0.344766
2932.66	77.8699	0.867248	0.0215739	0.540359
2933.63	77.636	0.897167	0.0138228	0.583513
2934.61	76.6571	0.767116	0.0375863	0.64789
2935.59	76.6871	0.628781	0.0280822	0.736327
2936.57	76.9091	0.919954	0.0234923	0.744924
2937.55	76.8297	0.635422	0.0178162	0.482349
2938.53	76.5829	0.78146	0.0230996	0.555553
2939.51	76.0571	0.796341	0.0283155	0.461378
2940.49	75.5615	0.835582	0.0128174	0.345929
2941.47	75.3527	0.8941	0.0229215	0.493887
2942.45	75.1328	0.89112	0.0249267	0.700614
2943.43	75.0805	0.782816	0.0260879	0.757139
2944.41	74.1783	0.855574	0.0138541	0.666833
2945.39	74.324	0.711296	0.0258221	0.503441
2946.37	74.3331	0.755264	0.0234055	0.821696
2947.36	73.7678	0.800821	0.0208494	0.721362
2948.34	73.6989	0.521185	0.0342637	0.658021
2949.32	73.1229	0.741208	0.0271493	0.487171
2950.3	72.949	0.782142	0.0251766	0.551051
2951.29	73.1673	0.856375	0.0203291	0.594272
2952.27	72.9374	0.820449	0.0315422	0.961271
2953.26	72.2131	0.777853	0.0182034	0.61683
2954.24	71.734	0.729842	0.0183059	0.714506
2955.23	71.1427	0.753677	0.0129274	0.899502
2956.21	71.0138	0.683769	0.0237474	0.662414
2957.2	70.6398	0.714942	0.01882	0.766596
2958.18	70.1987	0.552564	0.0234427	0.627065
2959.17	69.7109	0.678005	0.0283788	0.548255
2960.15	70.0854	0.70002	0.0169056	1.21538
2961.14	69.2944	0.68684	0.0170929	0.729906
2962.13	68.8496	0.66798	0.0235481	1.06059
2963.12	68.617	0.642071	0.0239423	0.987026
2964.1	68.6199	0.661429	0.0192516	0.633328
2965.09	68.5369	0.602273	0.0260897	0.932498
2966.08	68.5	0.555304	0.0233479	0.695104
2967.07	67.9583	0.564438	0.0179787	0.492898
2968.06	67.6495	0.556545	0.0225388	0.696087
2969.05	67.2532	0.482005	0.0154414	0.671994
2970.04	67.2505	0.526239	0.0334717	0.869631
2971.03	66.4112	0.516285	0.0314285	0.493581
2972.02	66.5711	0.504425	0.0172318	0.708321
2973.01	66.236	0.493691	0.0173568	0.712973
2974	66.0555	0.471379	0.0260894	0.523537
2974.99	65.6874	0.44073	0.0112696	1.12115
2975.98	65.4709	0.425583	0.0256324	0.888155
2976.98	65.3108	0.404871	0.0304461	0.822837
2977.97	65.1798	0.390663	0.0161217	1.07222
2978.96	65.2935	0.350817	0.0159621	0.810651
2979.96	64.9972	0.365451	0.0179005	0.801645
2980.95	64.9277	0.377747	0.0154666	0.660335
2981.94	64.8918	0.351063	0.0225943	0.921647
2982.94	64.2905	0.326419	0.0240028	0.871461
2983.93	64.2848	0.326772	0.0243534	0.734349
2984.93	63.9078	0.316047	0.0251959	1.0934
2985.92	63.8527	0.306035	0.0268876	0.906036
2986.92	63.2853	0.298081	0.0207327	0.828679
2987.91	63.0504	0.268445	0.0148187	1.09865
2988.91	63.3324	0.266725	0.0185274	1.18189
2989.9	62.4947	0.267514	0.0235239	1.0409
2990.9	62.5172	0.264067	0.0151798	0.574131
2991.9	62.4286	0.254354	0.0192049	1.09363
2992.9	61.7354	0.2653	0.0169628	0.986169
2993.89	61.7441	0.256492	0.0176741	0.960935
2994.89	61.5139	0.250355	0.0155399	0.942351
2995.89	61.5338	0.255092	0.01963	1.05432
2996.89	61.172	0.246836	0.0190325	0.953287
2997.89	61.1114	0.236217	0.0220535	0.938253
2998.89	60.8838	0.229057	0.0220966	0.497528
2999.89	60.4697	0.226708	0.0191849	0.670614
3000.89	60.4553	0.22932	0.0221792	0.940582
3001.89	60.2914	0.207112	0.0282582	1.59158
3002.89	60.2374	0.224145	0.0239065	1.05258
3003.89	60.0131	0.207718	0.0171582	0.993448
3004.89	59.7145	0.214862	0.0169284	1.12333
3005.89	59.588	0.243985	0.0165009	1.71818
3006.9	59.3007	0.21646	0.02493	0.910811
3007.9	59.165	0.224957	0.0199458	1.15139
3008.9	59.0169	0.233915	0.0295687	1.58183
3009.9	59.0904	0.280683	0.0185038	1.01944
3010.91	59.1544	0.297053	0.0148543	0.7539
3011.91	58.6238	0.307154	0.0163769	1.04766
3012.92	58.4633	0.333157	0.0180618	1.12608
3013.92	58.521	0.436545	0.0242841	1.08961
3014.92	58.0597	0.364684	0.023831	1.42054
3015.93	57.9441	0.375866	0.0162547	1.2236
3016.94	57.5482	0.346509	0.0200978	1.48881
3017.94	57.5121	0.434755	0.0191959	1.51276
3018.95	57.2354	0.56721	0.0123327	1.19965
3019.95	57.0478	0.68293	0.0178803	1.28607
3020.96	57.0224	0.632478	0.0241941	1.11817
3021.97	56.6037	0.695441	0.0115614	1.54263
3022.98	56.3941	0.756037	0.0144673	1.32805
3023.98	56.4626	0.741209	0.0153679	1.14179
3024.99	56.1535	0.76624	0.0160382	1.47783
3026	55.8068	0.751392	0.0188492	0.932028
3027.01	55.508	0.763287	0.0194051	1.11588
3028.02	55.6827	0.762144	0.0190271	0.693199
3029.03	55.2043	0.809187	0.0216261	1.3915
3030.04	54.9817	0.8332	0.0213944	1.12438
3031.05	54.5615	0.884966	0.0191652	1.65732
3032.06	54.9094	0.879349	0.0104479	1.19652
3033.07	54.2622	0.931889	0.0160894	1.20897
3034.08	54.0161	0.832669	0.0151457	1.49562
3035.09	54.0613	0.836752	0.0192963	1.17643
3036.1	53.9587	0.915373	0.0107473	1.66436
3037.12	53.5186	0.911331	0.0208826	1.25556
3038.13	53.5105	0.872683	0.0220368	1.29835
3039.14	53.1285	0.86379	0.0201725	1.6758
3040.15	52.9698	0.857182	0.0247074	1.80848
3041.17	52.7994	0.917856	0.0115519	1.14226
3042.18	52.4974	0.953356	0.0141896	1.39076
3043.2	52.7544	0.896065	0.0179003	1.40321
3044.21	51.9879	0.851688	0.0193559	1.7045
3045.23	52.1251	0.872278	0.0194499	1.31055
3046.24	51.8409	0.846437	0.0232379	1.28461
3047.26	51.375	0.889615	0.01182	1.90721
3048.27	51.189	0.803737	0.0126743	1.00869
3049.29	51.1447	0.877689	0.0162183	1.71789
3050.3	51.2014	0.892995	0.015366	1.95634
3051.32	50.9506	0.94591	0.0178915	1.08523
3052.34	50.5856	0.919625	0.0133994	1.68584
3053.36	50.6021	0.720464	0.0194378	1.49026
3054.37	50.3595	0.89179	0.0170897	1.30428
3055.39	50.1837	0.828954	0.0168554	0.735398
3056.41	49.7959	0.915449	0.0210825	1.27988
3057.43	49.5124	0.669717	0.014775	1.57633
3058.45	48.989	0.850396	0.017268	1.64129
3059.47	49.3054	0.829656	0.0110218	1.8735
3060.49	48.8373	0.859636	0.0229881	1.83854
3061.51	48.4465	0.822477	0.0186427	0.997523
3062.53	48.1681	0.736454	0.0133671	1.12362
3063.55	47.8604	0.838483	0.0207838	1.86758
3064.57	48.2037	0.79022	0.0138697	1.53935
3065.59	47.3455	0.87597	0.0206951	1.76803
3066.62	47.3519	0.788362	0.0237781	1.72653
3067.64	47.0599	0.644907	0.0155481	1.97525
3068.66	46.8246	0.838186	0.0189744	1.27782
3069.68	46.6334	0.71856	0.019243	1.86851
3070.71	45.9934	0.72814	0.0229772	1.79986
3071.73	46.1614	0.795339	0.0219085	2.1105
3072.76	45.8406	0.724532	0.016125	2.00586
3073.78	45.4723	0.771017	0.0179832	1.89435
3074.81	45.3059	0.796501	0.0172169	1.74874
3075.83	44.6673	0.685665	0.015428	1.18473
3076.86	44.6066	0.575901	0.0141396	1.69349
3077.88	44.1233	0.786353	0.0174195	1.58956
3078.91	43.7882	0.656513	0.0121347	2.09613
3079.93	43.4442	0.814039	0.00951089	1.78004
3080.96	43.1392	0.821203	0.0153496	1.22088
3081.99	42.7807	0.561285	0.0175797	1.43156
3083.02	42.1717	0.787985	0.0117701	1.00851
3084.04	42.0477	0.78485	0.0224066	1.86484
3085.07	41.2839	0.60536	0.0189855	1.93576
3086.1	41.1747	0.510024	0.0110479	1.78825
3087.13	40.3695	0.630151	0.0202593	1.55445
3088.16	40.3046	0.626638	0.0132778	1.73444
3089.19	39.6539	0.805414	0.0142302	1.40244
3090.22	39.214	0.76556	0.0192762	1.57663
3091.25	38.5047	0.746785	0.0134642	1.39451
3092.28	38.0741	0.665141	0.0125608	1.85253
3093.31	37.6617	0.68168	0.0149261	2.61149
3094.34	37.1174	0.569681	0.0238801	2.97911
3095.37	36.5354	0.549329	0.0255584	2.0035
3096.4	35.8362	0.575005	0.0121428	2.03763
3097.44	35.4645	0.645915	0.0136132	1.24968
3098.47	34.7945	0.540427	0.0145369	1.55064
3099.5	34.3615	0.805628	0.0137339	1.86265
3100.54	33.8177	0.709278	0.0183593	1.96825
3101.57	33.3872	0.732542	0.00876642	1.93831
3102.6	32.8038	0.704492	0.0101957	1.27874
3103.64	32.3034	0.540902	0.0186102	2.09646
3104.67	31.8224	0.457828	0.014602	1.56532
3105.71	31.5051	0.652086	0.0137885	1.5341
3106.74	31.0554	0.588459	0.0146739	2.26029
3107.78	30.6514	0.534351	0.0139763	1.52615
3108.81	30.2867	0.70927	0.015984	1.81108
3109.85	29.9663	0.664515	0.016221	1.50573
3110.89	29.578	0.713081	0.0125732	2.26255
3111.93	29.2098	0.566099	0.0182369	1.55858
3112.96	28.4291	0.45665	0.00967209	2.1802
3114	28.0696	0.488208	0.0163279	1.90936
3115.04	27.5122	0.687912	0.0188614	1.82478
3116.08	26.9812	0.572022	0.0145239	1.50993
3117.12	26.5291	0.579265	0.0136589	2.32679
3118.16	26.041	0.699018	0.0213542	1.51208
3119.19	25.6547	0.614897	0.016401	1.9457
3120.23	25.1983	0.626355	0.0132652	1.78104
3121.27	24.7669	0.475463	0.00981813	2.09316
3122.32	24.4046	0.442955	0.00688635	1.56418
3123.36	23.7519	0.574962	0.00587498	2.04531
3124.4	23.39	0.583039	0.0100046	2.13871
3125.44	22.7624	0.496257	0.00900469	2.12171
3126.48	22.4367	0.693588	0.00911308	2.82906
3127.52	21.9966	0.663225	0.0121523	1.65436
3128.57	21.6209	0.537067	0.00954099	1.7789
3129.61	21.3128	0.556903	0.0113677	1.69
3130.65	20.8578	0.495637	0.0111815	1.70836
3131.7	20.5985	0.42322	0.007373	2.09343
3132.74	20.0723	0.53907	0.0180601	1.91668
3133.79	19.8928	0.571751	0.0198885	1.17307
3134.83	19.3895	0.551645	0.00754643	1.63404
3135.87	19.2137	0.636909	0.0111679	1.77135
3136.92	18.5965	0.550389	0.0209122	1.94302
3137.97	18.3879	0.533412	0.0126143	1.93614
3139.01	17.8087	0.589878	0.0132647	1.69506
3140.06	17.6565	0.477403	0.0150635	2.16839
3141.11	17.3519	0.500066	0.018876	2.43286
3142.15	17.0389	0.581151	0.0242839	1.67413
3143.2	16.5141	0.497722	0.0129957	1.88319
3144.25	16.4062	0.629542	0.0162179	1.88357
3145.3	16.0431	0.578906	0.0113634	1.92741
3146.35	15.604	0.55915	0.0102861	1.98657
3147.39	15.5084	0.574266	0.0112062	1.76557
3148.44	15.1152	0.602848	0.00923498	1.72093
3149.49	15.0382	0.407341	0.00878911	1.50579
3150.54	14.578	0.620983	0.0161211	1.65674
3151.59	14.4064	0.438031	0.0102516	1.735
3152.64	14.2039	0.637149	0.00553946	1.70712
3153.7	13.9273	0.528018	0.016249	1.75998
3154.75	13.7224	0.555728	0.0147418	1.66836
3155.8	13.5129	0.650325	0.0120158	1.51516
3156.85	13.3999	0.562868	0.0128514	1.24034
3157.9	13.1675	0.466505	0.0137019	1.97225
3158.96	12.9226	0.590267	0.0127074	1.53092
3160.01	12.8361	0.467115	0.0125613	2.08469
3161.06	12.6164	0.543051	0.021119	1.87325
3162.12	12.3659	0.593469	0.0155325	1.34528
3163.17	12.0311	0.628717	0.0152979	1.52608
3164.23	11.9537	0.558225	0.0108195	1.4629
3165.28	11.6291	0.629659	0.0135739	1.37993
3166.34	11.4851	0.514828	0.0103498	1.64755
3167.39	11.185	0.584293	0.00889844	1.91625
3168.45	11.0958	0.552489	0.00678906	1.77544
3169.5	10.7226	0.484684	0.00763197	2.24272
3170.56	10.6637	0.557224	0.0113146	1.44161
3171.62	10.3737	0.690489	0.0123792	2.38789
3172.67	10.2775	0.547211	0.0118991	1.5429
3173.73	10.0893	0.647342	0.0191162	1.55461
3174.79	9.79247	0.604305	0.00854062	1.61177
3175.85	9.75626	0.533677	0.00915445	1.73477
3176.91	9.50976	0.508588	0.00949217	1.51013
3177.97	9.46506	0.616449	0.0102103	1.6621
3179.03	9.24535	0.601748	0.0118054	1.93616
3180.09	9.17844	0.649023	0.0117071	1.24058
3181.15	8.9389	0.502653	0.00772978	1.27815
3182.21	8.80594	0.695767	0.0105088	1.40996
3183.27	8.74653	0.679077	0.00559097	1.31391
3184.33	8.57672	0.535574	0.00737108	1.12849
3185.39	8.42782	0.549817	0.0109406	1.42153
3186.45	8.34641	0.63651	0.00904683	1.34829
3187.51	8.15961	0.693701	0.0140155	1.70808
3188.58	7.96189	0.627541	0.0185331	1.29831
3189.64	7.88281	0.564535	0.00892189	1.44062
3190.7	7.60873	0.768233	0.0108792	1.66881
3191.77	7.42036	0.691421	0.00795469	1.32787
3192.83	7.33515	0.454014	0.0128378	1.52035
3193.9	7.12502	0.705466	0.0107456	1.41917
3194.96	6.98714	0.721985	0.00797161	1.34788
3196.03	6.84928	0.656279	0.00986854	1.25176
3197.09	6.63104	0.667763	0.0101944	1.31787
3198.16	6.53641	0.644672	0.0135221	1.28407
3199.22	6.37975	0.777642	0.0124192	1.45528
3200.29	6.38908	0.61893	0.00921223	0.959556
3201.36	6.1126	0.535627	0.0120211	1.97285
3202.42	6.02525	0.797051	0.00797171	1.50484
3203.49	5.87837	0.790983	0.00934497	1.59234
3204.56	5.81626	0.726822	0.0117357	1.27823
3205.63	5.63682	0.694168	0.00830976	1.27491
3206.7	5.52281	0.761957	0.00753758	1.27644
3207.77	5.40317	0.783479	0.0133248	1.25639
3208.84	5.38418	0.57521	0.0098045	1.22414
3209.91	5.14391	0.672365	0.00927939	1.39105
3210.98	5.15111	0.856374	0.00689471	1.09512
3212.05	4.98716	0.800364	0.00925795	1.23469
3213.12	4.91424	0.726603	0.0100205	1.03295
3214.19	4.77944	0.79386	0.00828983	0.99777
3215.26	4.74114	0.789089	0.0118711	1.08326
3216.33	4.63773	0.805594	0.00821066	1.32521
3217.4	4.53281	0.559824	0.0101557	1.28806
3218.48	4.45571	0.822904	0.0110777	1.32853
3219.55	4.37703	0.893218	0.00611587	0.943574
3220.62	4.32675	0.915071	0.00852055	1.06277
3221.7	4.21811	0.870427	0.0119846	0.957434
3222.77	4.11467	0.900669	0.00829924	1.10888
3223.85	4.04773	0.810228	0.0136468	0.961081
3224.92	4.00915	0.633409	0.0139078	1.05263
3226	3.94107	0.752053	0.0118311	1.04647
3227.07	3.84796	0.92089	0.00934856	0.897618
3228.15	3.78648	0.848723	0.00726897	0.901388
3229.22	3.71238	0.931461	0.00925193	1.1937
3230.3	3.61575	1.0324	0.00601892	0.967562
3231.38	3.63072	0.920702	0.0083766	0.924652
3232.45	3.51194	0.879836	0.00736882	0.993118
3233.53	3.44523	0.713177	0.00715823	1.03683
3234.61	3.31319	0.919958	0.00859192	0.749942
3235.69	3.32301	1.00824	0.0098658	0.856781
3236.77	3.15985	1.00915	0.0051227	1.07399
3237.85	3.14139	0.922947	0.00801387	1.02374
3238.93	2.99564	1.06302	0.0126039	1.07228
3240.01	2.96164	0.918405	0.00949257	0.839992
3241.09	2.9205	0.964807	0.0142442	0.868539
3242.17	2.75752	0.867492	0.0135088	0.869834
3243.25	2.75217	1.04797	0.00548035	0.741018
3244.33	2.64879	0.971244	0.00993473	0.796201
[truncated: 4,909 more rows]
