# Supplementary material for: Early Release Science of the exoplanet WASP-39b with JWST NIRCam
Source: Nature. 2023 Jan 9;614(7949):653–8. doi: 10.1038/s41586-022-05590-4 (PMC9946836; doi:10.1038/s41586-022-05590-4)
Supplement: Supplementary file 3 — Source Data Fig. 4 [file 41586_2022_5590_MOESM3_ESM.xlsx]

## Sheet: Figure4Data
Data Provenance	Mass (Mjup)	O abundance	O abundance low err	O abundance upp err	C abundance	C abundance low err	C abundance upp err	Net C+O abundance	Net C+O abundance low err	Net C+O abundance upp err	C/O ratio	C/O ratio low err	C/O ratio upp err
HST	0.04	1.99518	1.65635	12.7953	nan	nan	nan	nan	nan	nan	nan	nan	nan
HST	0.53	4.36497	3.43176	20.1811	nan	nan	nan	nan	nan	nan	nan	nan	nan
HST	0.07	0.218767	0.159885	1.26028	nan	nan	nan	nan	nan	nan	nan	nan	nan
HST	0.06	33.1117	24.1996	62.3834	nan	nan	nan	nan	nan	nan	nan	nan	nan
HST	1.14	0.0380173	0.0202353	0.0470928	nan	nan	nan	nan	nan	nan	nan	nan	nan
HST	0.69	0.0478609	0.0221581	0.0544639	nan	nan	nan	nan	nan	nan	nan	nan	nan
HST	0.03	6.714	6.2495	92.5933	nan	nan	nan	nan	nan	nan	nan	nan	nan
HST	1.4	0.562317	0.473196	14.2281	nan	nan	nan	nan	nan	nan	nan	nan	nan
HST	0.51	0.239873	0.165745	4.22677	nan	nan	nan	nan	nan	nan	nan	nan	nan
HST	1.14	0.501166	0.349816	0.977879	nan	nan	nan	nan	nan	nan	nan	nan	nan
HST	2.03	0.436497	0.378955	3.19413	nan	nan	nan	nan	nan	nan	nan	nan	nan
HST	0.12	2.63015	2.1404	20.8111	nan	nan	nan	nan	nan	nan	nan	nan	nan
HST	0.19	22.9077	22.9023	79.4172	nan	nan	nan	nan	nan	nan	nan	nan	nan
W39_HST	0.281	151	46	48	nan	nan	nan	nan	nan	nan	nan	nan	nan
W39_HST	0.261	602.534	593.621	229.194	nan	nan	nan	nan	nan	nan	nan	nan	nan
W39_HST	0.301	0.00213809	0.00161325	0.00657206	nan	nan	nan	nan	nan	nan	nan	nan	nan
W39_HST	0.271	0.1	0.08	0.42	nan	nan	nan	nan	nan	nan	nan	nan	nan
W39_HST	0.321	282	58	65	nan	nan	nan	nan	nan	nan	nan	nan	nan
High-Res	2.29	0.278708	0.081094	0.115324	0.366495	0.105045	0.197003	0.30624	0.0659511	0.100517	0.59	0.08	0.08
High-Res	0.69	9.64946	6.47019	83.8113	23.4576	15.7002	205.783	13.6454	6.51641	84.2281	0.99	0.02	0.01
Solar System	1	2.70019	1.60149	2.40223	4.02	0.98	0.98	3.17308	1.09375	1.58654	0.92	0.53	0.76
Solar System	0.299	nan	nan	nan	8.98	0.34	0.34	nan	nan	nan	nan	nan	nan
Solar System	0.0457	nan	nan	nan	135.593	16.949	16.949	nan	nan	nan	nan	nan	nan
Solar System	0.0537	nan	nan	nan	135.593	33.898	33.899	nan	nan	nan	nan	nan	nan
NIRCam W39	0.281	84.8896	nan	nan	18.2055	nan	nan	47.1281	nan	nan	0.229	nan	nan
NIRCam W39	0.281	135.823	nan	nan	26.0078	nan	nan	73.6377	nan	nan	0.3	nan	nan
NIRCam W39	0.281	152.801	nan	nan	39.0117	nan	nan	88.3652	nan	nan	0.35	nan	nan
​
​
​
​
​
